# Supplementary material for: Postmarketing Assessment of Antibody–Drug Conjugates: Proof‐of‐Concept Using Model‐Based Meta‐Analysis and a Clinical Utility Index Approach
Source: CPT Pharmacometrics Syst Pharmacol. 2025 Mar 4;14(11):1810–22. doi: 10.1002/psp4.70013 (PMC12625083; doi:10.1002/psp4.70013)
Supplement: Supplementary file 2 — Data S2. [file PSP4-14-1810-s002.xlsx]

## Sheet: Abbreviations
Abbreviation	Meaning
ADC	antibody-drug conjugate
AUC	area under the time-concentration curve (cycle 1)
AUC_inf	AUC extrapolated to infinity
BSV	between study variability
BTAV	between treatment arm variability
Cmax	maximum concentration
Cmin	minimum concentration
d	day(s)
DLT	dose-limiting toxicity
E	Number of events (e.g., DLT_E represents the number of subjects experiencing the event of DLT)
ER	exposure response
HER2	human epidermal growth factor receptor 2
hr	hour(s)
L	litre
mL	millilitres
N	Total sample size (e.g., DLT_N represents the number of subjects who were assessed for DLT)
ng	nanogram
ng_mL	nanogram per millilitre
ngd_mL	nanogram in a day per millilitre
ngh_mL	nanogram in an hour per millilitre
NSCLC	non-small-cell lung cancer
ORR	onjective response rate
OS	overall survival
PFS	progression-free survival
PK	pharmacokinetic
PL	payload
RSE	relative standard error
T-DM1	Trastuzumab emtansine
T-DXd	Trastuzumab deruxtecan
ug	microgram
ug_mL	microgram per millilitre
ugd_mL	microgram in a day per millilitre
ugh_mL	microgram in an hour per millilitre

## Sheet: S1
Table S1. Studies and extracted data used to develop the population pharmacokinetic model for Trastuzumab emtansine
#	Title	First author	Year	Registration Number	Country of recruitment	Study Phase	Study Acronym	Cancer type	Cycle days	Weight (kg)	mg/kg dose	Sample size	ADC or PL	Time	Concentration	Units for time	Units for concentration	Comments
1	Phase I study of trastuzumab-DM1, an HER2 antibody-drug conjugate, given every 3 weeks to patients with HER2-positive metastatic breast cancer.	Krop	2010	NCT00932373	USA	I	TDM3569g	Breast	21		0.3	3	ADC	0.0625	12.385	d	ug_mL
							TDM3569g	Breast	21		0.3	3	ADC	0.229	9.668	d	ug_mL
							TDM3569g	Breast	21		0.3	3	ADC	1	5.631	d	ug_mL
							TDM3569g	Breast	21		0.3	3	ADC	2	3.589	d	ug_mL
							TDM3569g	Breast	21		0.3	3	ADC	3	1.669	d	ug_mL
							TDM3569g	Breast	21		0.6	1	ADC	0.0625	16.598	d	ug_mL
							TDM3569g	Breast	21		0.6	1	ADC	0.229	13.553	d	ug_mL
							TDM3569g	Breast	21		0.6	1	ADC	1.0625	9.888	d	ug_mL
							TDM3569g	Breast	21		0.6	1	ADC	2.0625	7.547	d	ug_mL
							TDM3569g	Breast	21		0.6	1	ADC	3.0625	1.999	d	ug_mL
							TDM3569g	Breast	21		0.6	1	ADC	7.0625	0.794	d	ug_mL
							TDM3569g	Breast	21		1.2	1	ADC	0.0625	25.46	d	ug_mL
							TDM3569g	Breast	21		1.2	1	ADC	0.229	25.461	d	ug_mL
							TDM3569g	Breast	21		1.2	1	ADC	1.0625	14.83	d	ug_mL
							TDM3569g	Breast	21		1.2	1	ADC	2.0625	9.888	d	ug_mL
							TDM3569g	Breast	21		1.2	1	ADC	3.0625	4.396	d	ug_mL
							TDM3569g	Breast	21		1.2	1	ADC	7.0625	0.759	d	ug_mL
							TDM3569g	Breast	21		2.4	1	ADC	0.0625	85.895	d	ug_mL
							TDM3569g	Breast	21		2.4	1	ADC	0.229	85.898	d	ug_mL
							TDM3569g	Breast	21		2.4	1	ADC	1.0625	65.558	d	ug_mL
							TDM3569g	Breast	21		2.4	1	ADC	2.0625	54.75	d	ug_mL
							TDM3569g	Breast	21		2.4	1	ADC	3.0625	40.855	d	ug_mL
							TDM3569g	Breast	21		2.4	1	ADC	7.0625	21.263	d	ug_mL
							TDM3569g	Breast	21		2.4	1	ADC	10.0625	13.553	d	ug_mL
							TDM3569g	Breast	21		2.4	1	ADC	14.0625	5.032	d	ug_mL
							TDM3569g	Breast	21		2.4	1	ADC	17.0625	2.931	d	ug_mL
							TDM3569g	Breast	21		2.4	1	ADC	21	0.634	d	ug_mL
							TDM3569g	Breast	21	65.2	3.6	15	ADC	0.0625	85.898	d	ug_mL	Weight from Girish 2012
							TDM3569g	Breast	21	65.2	3.6	15	ADC	0.229	80.287	d	ug_mL
							TDM3569g	Breast	21	65.2	3.6	15	ADC	1.0625	57.273	d	ug_mL
							TDM3569g	Breast	21	65.2	3.6	15	ADC	2.0625	43.711	d	ug_mL
							TDM3569g	Breast	21	65.2	3.6	15	ADC	3.0625	33.36	d	ug_mL
							TDM3569g	Breast	21	65.2	3.6	15	ADC	7.0625	18.162	d	ug_mL
							TDM3569g	Breast	21	65.2	3.6	15	ADC	10.0625	12.385	d	ug_mL
							TDM3569g	Breast	21	65.2	3.6	15	ADC	14.0625	5.032	d	ug_mL
							TDM3569g	Breast	21	65.2	3.6	15	ADC	17.0625	3.28	d	ug_mL
							TDM3569g	Breast	21	65.2	3.6	15	ADC	21	1.164	d	ug_mL
							TDM3569g	Breast	21	65.2	3.6	15	PL	1.5	4.553	hr	ng_mL
							TDM3569g	Breast	21	65.2	3.6	15	PL	5.5	3.329	hr	ng_mL
							TDM3569g	Breast	21	65.2	3.6	15	PL	24	1.956	hr	ng_mL
							TDM3569g	Breast	21	65.2	3.6	15	PL	48	1.185	hr	ng_mL
							TDM3569g	Breast	21	65.2	3.6	15	PL	72	1.046	hr	ng_mL
							TDM3569g	Breast	21	65.2	3.6	15	PL	96	0.952	hr	ng_mL
							TDM3569g	Breast	21	65.2	3.6	15	PL	168	0.894	hr	ng_mL
							TDM3569g	Breast	21		4.8	2	ADC	0.0625	147.47	d	ug_mL
							TDM3569g	Breast	21		4.8	2	ADC	0.229	131.766	d	ug_mL
							TDM3569g	Breast	21		4.8	2	ADC	1.0625	102.855	d	ug_mL
							TDM3569g	Breast	21		4.8	2	ADC	2.0625	87.855	d	ug_mL
							TDM3569g	Breast	21		4.8	2	ADC	3.0625	75.042	d	ug_mL
							TDM3569g	Breast	21		4.8	2	ADC	7.0625	35.692	d	ug_mL
							TDM3569g	Breast	21		4.8	2	ADC	14.0625	15.867	d	ug_mL
							TDM3569g	Breast	21		4.8	2	ADC	17.0625	9.453	d	ug_mL
							TDM3569g	Breast	21		4.8	2	ADC	21	4.703	d	ug_mL
2	A phase 1 study of weekly dosing of trastuzumab emtansine (T-DM1) in patients with advanced human epidermal growth factor 2-positive breast cancer.	Beeram	2012	NCT00932373	USA	I	TDM3569g	Breast	7		2.4	16	ADC	0.0625	102312	d	ng_mL
							TDM3569g	Breast	7		2.4	16	ADC	0.229	83767.8	d	ng_mL
							TDM3569g	Breast	7		2.4	16	ADC	1.0625	60830.2	d	ng_mL
							TDM3569g	Breast	7		2.4	16	ADC	2.0625	47852.1	d	ng_mL
							TDM3569g	Breast	7		2.4	16	ADC	3.0625	37642.8	d	ng_mL
							TDM3569g	Breast	7		2.4	16	ADC	4.0625	37642.8	d	ng_mL
							TDM3569g	Breast	7		2.4	16	ADC	7.0625	19850.3	d	ng_mL
							TDM3569g	Breast	7		2.4	16	PL	0.0625	5.57	d	ng_mL
							TDM3569g	Breast	7		2.4	16	PL	0.229	4.368	d	ng_mL
							TDM3569g	Breast	7		2.4	16	PL	1.0625	2.106	d	ng_mL
							TDM3569g	Breast	7		2.4	16	PL	2.0625	0.899	d	ng_mL
							TDM3569g	Breast	7		2.4	16	PL	3.0625	0.361	d	ng_mL
3	Phase II study of the antibody drug conjugate trastuzumab-DM1 for the treatment of human epidermal growth factor receptor 2 (HER2)-positive breast cancer after prior HER2-directed therapy.	Burris	2011	NCT00509769	USA	II	TDM4258g	Breast	21	70	3.6	101	ADC	0.083	85031	d	ng_mL
							TDM4258g	Breast	21	70	3.6	101	ADC	8.083	16442.3	d	ng_mL
							TDM4258g	Breast	21	70	3.6	101	ADC	15.083	4899.38	d	ng_mL
							TDM4258g	Breast	21	70	3.6	101	ADC	21	1975.94	d	ng_mL
							TDM4258g	Breast	21	70	3.6	101	PL	0.083	4.642	d	ng_mL
							TDM4258g	Breast	21	70	3.6	101	PL	8.083	0.558	d	ng_mL
							TDM4258g	Breast	21	70	3.6	101	PL	15.083	0.362	d	ng_mL
							TDM4258g	Breast	21	70	3.6	101	PL	21	0.469	d	ng_mL
4	Clinical pharmacology of trastuzumab emtansine (T-DM1): an antibody-drug conjugate in development for the treatment of HER2-positive cancer.	Girish	2012	NCT00943670	USA	II	TDM4688g	Breast	21	67.2	3.6	51	ADC	0.0625	71.238	d	ug_mL	Used to extract data for Gupta 2011, which was only reported as an abstract.
							TDM4688g	Breast	21	67.2	3.6	51	ADC	7.0625	16.484	d	ug_mL
							TDM4688g	Breast	21	67.2	3.6	51	ADC	14.0625	6.874	d	ug_mL
							TDM4688g	Breast	21	67.2	3.6	51	ADC	21	2.042	d	ug_mL
5	A phase II study of trastuzumab emtansine in patients with human epidermal growth factor receptor 2-positive metastatic breast cancer who were previously treated with trastuzumab, lapatinib, an anthracycline, a taxane, and capecitabine.	Krop	2012	NCT00679211	USA	II	TDM4374g	Breast	21	69.7	3.6	108	ADC	0.0625	91638.1	d	ng_mL
							TDM4374g	Breast	21	69.7	3.6	108	ADC	8.0625	19562.2	d	ng_mL
							TDM4374g	Breast	21	69.7	3.6	108	ADC	15.0625	6987.33	d	ng_mL
							TDM4374g	Breast	21	69.7	3.6	108	ADC	21	4025.23	d	ng_mL
							TDM4374g	Breast	21	69.7	3.6	108	PL	0.0625	5.183	d	ng_mL
							TDM4374g	Breast	21	69.7	3.6	108	PL	8.0625	0.637	d	ng_mL
							TDM4374g	Breast	21	69.7	3.6	108	PL	15.0625	0.458	d	ng_mL
							TDM4374g	Breast	21	69.7	3.6	108	PL	21	0.395	d	ng_mL
6	Phase I and pharmacokinetic study of trastuzumab emtansine in Japanese patients with HER2-positive metastatic breast cancer.	Yamamoto	2015		Japan	I	JO22591	Breast	21		1.8	1	ADC	0.083	24.886	d	ug_mL
							JO22591	Breast	21		1.8	1	ADC	0.229	35.385	d	ug_mL
							JO22591	Breast	21		1.8	1	ADC	1.0625	26.777	d	ug_mL
							JO22591	Breast	21		1.8	1	ADC	2.0625	16.834	d	ug_mL
							JO22591	Breast	21		1.8	1	ADC	4.0625	13.705	d	ug_mL
							JO22591	Breast	21		1.8	1	ADC	7.0625	6.635	d	ug_mL
							JO22591	Breast	21		1.8	1	ADC	10.0625	4.164	d	ug_mL
							JO22591	Breast	21		1.8	1	ADC	14.0625	1.443	d	ug_mL
							JO22591	Breast	21		1.8	1	ADC	17.0625	0.549	d	ug_mL
							JO22591	Breast	21		2.4	4	ADC	0.083	41.809	d	ug_mL
							JO22591	Breast	21		2.4	4	ADC	0.229	42.585	d	ug_mL
							JO22591	Breast	21		2.4	4	ADC	1.161	32.227	d	ug_mL
							JO22591	Breast	21		2.4	4	ADC	2.161	26.751	d	ug_mL
							JO22591	Breast	21		2.4	4	ADC	4.161	13.704	d	ug_mL
							JO22591	Breast	21		2.4	4	ADC	7.161	11.147	d	ug_mL
							JO22591	Breast	21		2.4	4	ADC	10.161	7.259	d	ug_mL
							JO22591	Breast	21		2.4	4	ADC	14.161	3.644	d	ug_mL
							JO22591	Breast	21		2.4	4	ADC	17.194	1.579	d	ug_mL
							JO22591	Breast	21		2.4	4	ADC	21.129	0.32	d	ug_mL
							JO22591	Breast	21		3.6	5	ADC	0.083	79581.1	d	ng_mL
							JO22591	Breast	21		3.6	5	ADC	0.229	72160.5	d	ng_mL
							JO22591	Breast	21		3.6	5	ADC	1.0625	48781.9	d	ng_mL
							JO22591	Breast	21		3.6	5	ADC	2.0625	40108.7	d	ng_mL
							JO22591	Breast	21		3.6	5	ADC	4.0625	30894.3	d	ng_mL
							JO22591	Breast	21		3.6	5	ADC	7.0625	15570.7	d	ng_mL
							JO22591	Breast	21		3.6	5	ADC	10.0625	10875.2	d	ng_mL
							JO22591	Breast	21		3.6	5	ADC	14.0625	5850.68	d	ng_mL
							JO22591	Breast	21		3.6	5	ADC	17.0625	3046.53	d	ng_mL
							JO22591	Breast	21		3.6	5	ADC	21.0625	1304.32	d	ng_mL
							JO22591	Breast	21		3.6	5	PL	0.341	3.222	d	ng_mL
							JO22591	Breast	21		3.6	5	PL	0.455	2.325	d	ng_mL
							JO22591	Breast	21		3.6	5	PL	1.307	1.172	d	ng_mL
							JO22591	Breast	21		3.6	5	PL	2.302	0.61	d	ng_mL
7	A Phase I Pharmacokinetic Study of Trastuzumab Emtansine (T-DM1) in Patients with Human Epidermal Growth Factor Receptor 2-Positive Metastatic Breast Cancer and Normal or Reduced Hepatic Function.	Li	2017	NCT01513083/BO25499	USA	I	BO25499	Breast	21	69.4	3.6	10	ADC	0.229	82.393	d	ug_mL	Only those with normal hepatic function extracted.
							BO25499	Breast	21	69.4	3.6	10	ADC	1	60.96	d	ug_mL
							BO25499	Breast	21	69.4	3.6	10	ADC	2	41.383	d	ug_mL
							BO25499	Breast	21	69.4	3.6	10	ADC	3	35.596	d	ug_mL
							BO25499	Breast	21	69.4	3.6	10	ADC	7	20.343	d	ug_mL
							BO25499	Breast	21	69.4	3.6	10	ADC	10	12.946	d	ug_mL
							BO25499	Breast	21	69.4	3.6	10	ADC	14	6.096	d	ug_mL
							BO25499	Breast	21	69.4	3.6	10	ADC	17	3.56	d	ug_mL
							BO25499	Breast	21	69.4	3.6	10	ADC	21	1.352	d	ug_mL
							BO25499	Breast	21	69.4	3.6	10	PL	0.083	2.091	d	ng_mL
							BO25499	Breast	21	69.4	3.6	10	PL	0.229	1.178	d	ng_mL
							BO25499	Breast	21	69.4	3.6	10	PL	1	0.721	d	ng_mL
							BO25499	Breast	21	69.4	3.6	10	PL	2	0.387	d	ng_mL
							BO25499	Breast	21	69.4	3.6	10	PL	3	0.374	d	ng_mL
							BO25499	Breast	21	69.4	3.6	10	PL	7	0.138	d	ng_mL
							BO25499	Breast	21	69.4	3.6	10	PL	10	0.057	d	ng_mL
							BO25499	Breast	21	69.4	3.6	10	PL	14	0.057	d	ng_mL
							BO25499	Breast	21	69.4	3.6	10	PL	17	0.056	d	ng_mL
							BO25499	Breast	21	69.4	3.6	10	PL	21	0.055	d	ng_mL
8	Population pharmacokinetics and exposure-response of trastuzumab emtansine in advanced breast cancer previously treated with >=2 HER2-targeted regimens.	Chen	2017	NCT01419197	International (22 countries across Europe, North America, South America, and Asia-Pacific)	III	TH3RESA	Breast	21	69	3.6	351	ADC	1.45	78.923	hr	ug_mL
							TH3RESA	Breast	21	69	3.6	351	ADC	3.5	75.901	hr	ug_mL
9	Population pharmacokinetics of trastuzumab emtansine in previously treated patients with HER2-positive advanced gastric cancer (AGC)	Chen	2017	NCT01641939	International (28 countries)	II/III	GATSBY	Gastric	7	63	2.4	101	ADC	0.0625	33.193	d	ug_mL
							GATSBY	Gastric	7	63	2.4	101	ADC	1	30.419	d	ug_mL
							GATSBY	Gastric	7	63	2.4	101	ADC	2	22.838	d	ug_mL
							GATSBY	Gastric	7	63	2.4	101	ADC	3	17.799	d	ug_mL
							GATSBY	Gastric	7	63	2.4	101	ADC	6	10.677	d	ug_mL
							GATSBY	Gastric	7	63	2.4	101	ADC	7	8.639	d	ug_mL
							GATSBY	Gastric	21	58.8	3.6	35	ADC	0.0625	90.549	d	ug_mL
							GATSBY	Gastric	21	58.8	3.6	35	ADC	1	70.04	d	ug_mL
							GATSBY	Gastric	21	58.8	3.6	35	ADC	2	56.767	d	ug_mL
							GATSBY	Gastric	21	58.8	3.6	35	ADC	3	47.649	d	ug_mL
							GATSBY	Gastric	21	58.8	3.6	35	ADC	7	29.525	d	ug_mL
							GATSBY	Gastric	21	58.8	3.6	35	ADC	14	11.075	d	ug_mL
							GATSBY	Gastric	21	58.8	3.6	35	ADC	21	4.353	d	ug_mL
10	Pharmacokinetics of trastuzumab emtansine (T-DM1) as a single agent or in combination with pertuzumab in HER2-positive breast cancer patients with recurrent or locally advanced metastatic breast cancer.	Lu	2019	NCT01120184	International (38 countries)	III	MARIANNE	Breast	21	69.6	3.6	182	ADC	2	77.2	hr	ug_mL
							MARIANNE	Breast	21	69.6	3.6	182	ADC	504	4.49	hr	ug_mL
							MARIANNE	Breast	21	69.6	3.6	166	PL	2	4.04	hr	ng_mL
							MARIANNE	Breast	21	69.6	3.6	166	PL	504	0.368	hr	ng_mL
11	A phase I study of pharmacokinetics of trastuzumab emtansine in Chinese patients with locally advanced inoperable or metastatic human epidermal growth factor receptor 2-positive breast cancer who have received prior trastuzumab-based therapy	Ji	2020	NCT03153163	China	I	NCT03153163	Breast	21		3.6	11	ADC	0.083	77261	d	ng_mL
							NCT03153163	Breast	21		3.6	11	ADC	1	55119.3	d	ng_mL
							NCT03153163	Breast	21		3.6	11	ADC	2	46514.7	d	ng_mL
							NCT03153163	Breast	21		3.6	11	ADC	3	33182.6	d	ng_mL
							NCT03153163	Breast	21		3.6	11	ADC	7	16821.2	d	ng_mL
							NCT03153163	Breast	21		3.6	11	ADC	10	11462.1	d	ng_mL
							NCT03153163	Breast	21		3.6	11	ADC	14	5342.74	d	ng_mL
							NCT03153163	Breast	21		3.6	11	ADC	17	3077.88	d	ng_mL
							NCT03153163	Breast	21		3.6	11	ADC	21	1375.8	d	ng_mL
							NCT03153163	Breast	21		3.6	11	PL	0.083	16.102	d	ng_mL
							NCT03153163	Breast	21		3.6	11	PL	1	7.551	d	ng_mL
							NCT03153163	Breast	21		3.6	11	PL	2	5.387	d	ng_mL
							NCT03153163	Breast	21		3.6	11	PL	3	3.843	d	ng_mL
							NCT03153163	Breast	21		3.6	11	PL	7	1.647	d	ng_mL
							NCT03153163	Breast	21		3.6	11	PL	10	0.99	d	ng_mL
							NCT03153163	Breast	21		3.6	11	PL	14	0.502	d	ng_mL
							NCT03153163	Breast	21		3.6	11	PL	17	0.356	d	ng_mL
							NCT03153163	Breast	21		3.6	11	PL	21	0.354	d	ng_mL
12	Phase II study (KAMELEON) of single-agent T-DM1 in patients with HER2-positive advanced urothelial bladder cancer or pancreatic cancer/cholangiocarcinoma	de Vries	2023	NCT02999672	Italy, Spain, and the Netherlands	II	KAMELEON_B	Bladder	7		2.4	13	ADC	2	57.9	hr	ug_mL
							KAMELEON_B	Bladder	7		2.4	13	ADC	168	8.27	hr	ug_mL
							KAMELEON_P	Pancreas/cholangiocellular	7		2.4	6	ADC	2	52.3	hr	ug_mL
							KAMELEON_P	Pancreas/cholangiocellular	7		2.4	6	ADC	168	5.82	hr	ug_mL
							KAMELEON_B	Bladder	7		2.4	13	PL	2	4.291	hr	ng_mL
							KAMELEON_P	Pancreas/cholangiocellular	7		2.4	6	PL	2	3.52	hr	ng_mL
13	Development and validation of pharmacokinetics assays for a novel HER2-targeting antibody-drug conjugate (SHR-A1201): Application to its dose-escalation pharmacokinetic study	Li	2024	CTR20191558	China	I	SHR_A1201	Breast	21	65.67	1.2	3	ADC	1.5	32160	hr	ng_mL
14	Safety, tolerability, pharmacokinetics and immunogenicity of an antibody–drug conjugate (SHR-A1201) in patients with HER2-positive advanced breast cancer: an open, phase I dose-escalation study	Li	2023	CTR20191558	China	I	SHR_A1201	Breast	21	65.67	1.2	3	ADC	4	27680	hr	ng_mL
							SHR_A1201	Breast	21	65.67	1.2	3	ADC	8	26880	hr	ng_mL
							SHR_A1201	Breast	21	65.67	1.2	3	ADC	12	23040	hr	ng_mL
							SHR_A1201	Breast	21	65.67	1.2	3	ADC	24	19200	hr	ng_mL
							SHR_A1201	Breast	21	65.67	1.2	3	ADC	48	12960	hr	ng_mL
							SHR_A1201	Breast	21	65.67	1.2	3	ADC	72	10080	hr	ng_mL
							SHR_A1201	Breast	21	65.67	1.2	3	ADC	96	6880	hr	ng_mL
							SHR_A1201	Breast	21	65.67	1.2	3	ADC	168	2400	hr	ng_mL
							SHR_A1201	Breast	21	65.67	1.2	3	ADC	240	480	hr	ng_mL
							SHR_A1201	Breast	21	65.67	1.2	3	ADC	336	320	hr	ng_mL
							SHR_A1201	Breast	21	65.67	1.2	3	PL	1.5	1.307	hr	ng_mL
							SHR_A1201	Breast	21	65.67	1.2	3	PL	2.5	1.107	hr	ng_mL
							SHR_A1201	Breast	21	65.67	1.2	3	PL	4	0.856	hr	ng_mL
							SHR_A1201	Breast	21	65.67	1.2	3	PL	8	0.681	hr	ng_mL
							SHR_A1201	Breast	21	65.67	1.2	3	PL	12	0.522	hr	ng_mL
							SHR_A1201	Breast	21	65.67	1.2	3	PL	24	0.414	hr	ng_mL
							SHR_A1201	Breast	21	65.67	1.2	3	PL	48	0.256	hr	ng_mL
							SHR_A1201	Breast	21	65.67	1.2	3	PL	72	0.227	hr	ng_mL
							SHR_A1201	Breast	21	65.67	1.2	3	PL	96	0.173	hr	ng_mL
							SHR_A1201	Breast	21	65.67	1.2	3	PL	168	0.091	hr	ng_mL
							SHR_A1201	Breast	21	65.67	1.2	3	PL	240	0.055	hr	ng_mL
							SHR_A1201	Breast	21	63	2.4	3	ADC	1.5	63200	hr	ng_mL
							SHR_A1201	Breast	21	63	2.4	3	ADC	4	60981.3	hr	ng_mL
							SHR_A1201	Breast	21	63	2.4	3	ADC	8	43395.9	hr	ng_mL
							SHR_A1201	Breast	21	63	2.4	3	ADC	12	44503.6	hr	ng_mL
							SHR_A1201	Breast	21	63	2.4	3	ADC	24	39589.3	hr	ng_mL
							SHR_A1201	Breast	21	63	2.4	3	ADC	48	28650.7	hr	ng_mL
							SHR_A1201	Breast	21	63	2.4	3	ADC	72	23098.8	hr	ng_mL
							SHR_A1201	Breast	21	63	2.4	3	ADC	96	17229.9	hr	ng_mL
							SHR_A1201	Breast	21	63	2.4	3	ADC	168	10554	hr	ng_mL
							SHR_A1201	Breast	21	63	2.4	3	ADC	240	5778.52	hr	ng_mL
							SHR_A1201	Breast	21	63	2.4	3	ADC	336	1946.61	hr	ng_mL
							SHR_A1201	Breast	21	63	2.4	3	ADC	408	1131.51	hr	ng_mL
							SHR_A1201	Breast	21	63	2.4	3	ADC	504	309.298	hr	ng_mL
							SHR_A1201	Breast	21	63	2.4	3	PL	1.5	2.709	hr	ng_mL
							SHR_A1201	Breast	21	63	2.4	3	PL	2.5	2.028	hr	ng_mL
							SHR_A1201	Breast	21	63	2.4	3	PL	4	1.78	hr	ng_mL
							SHR_A1201	Breast	21	63	2.4	3	PL	8	1.443	hr	ng_mL
							SHR_A1201	Breast	21	63	2.4	3	PL	12	1.17	hr	ng_mL
							SHR_A1201	Breast	21	63	2.4	3	PL	24	1.114	hr	ng_mL
							SHR_A1201	Breast	21	63	2.4	3	PL	48	0.874	hr	ng_mL
							SHR_A1201	Breast	21	63	2.4	3	PL	72	0.665	hr	ng_mL
							SHR_A1201	Breast	21	63	2.4	3	PL	96	0.449	hr	ng_mL
							SHR_A1201	Breast	21	63	2.4	3	PL	168	0.377	hr	ng_mL
							SHR_A1201	Breast	21	63	2.4	3	PL	240	0.297	hr	ng_mL
							SHR_A1201	Breast	21	67.5	3.6	3	ADC	1.5	94351.1	hr	ng_mL
							SHR_A1201	Breast	21	67.5	3.6	3	ADC	4	74431	hr	ng_mL
							SHR_A1201	Breast	21	67.5	3.6	3	ADC	12	70508.2	hr	ng_mL
							SHR_A1201	Breast	21	67.5	3.6	3	ADC	24	61030.9	hr	ng_mL
							SHR_A1201	Breast	21	67.5	3.6	3	ADC	48	45342.4	hr	ng_mL
							SHR_A1201	Breast	21	67.5	3.6	3	ADC	72	35204	hr	ng_mL
							SHR_A1201	Breast	21	67.5	3.6	3	ADC	96	28331.3	hr	ng_mL
							SHR_A1201	Breast	21	67.5	3.6	3	ADC	168	17509.3	hr	ng_mL
							SHR_A1201	Breast	21	67.5	3.6	3	ADC	240	9625.97	hr	ng_mL
							SHR_A1201	Breast	21	67.5	3.6	3	ADC	336	4013.3	hr	ng_mL
							SHR_A1201	Breast	21	67.5	3.6	3	ADC	408	2006.65	hr	ng_mL
							SHR_A1201	Breast	21	67.5	3.6	3	ADC	504	638.862	hr	ng_mL
							SHR_A1201	Breast	21	67.5	3.6	3	PL	1.5	3.127	hr	ng_mL
							SHR_A1201	Breast	21	67.5	3.6	3	PL	2.5	2.667	hr	ng_mL
							SHR_A1201	Breast	21	67.5	3.6	3	PL	4	2.061	hr	ng_mL
							SHR_A1201	Breast	21	67.5	3.6	3	PL	8	1.673	hr	ng_mL
							SHR_A1201	Breast	21	67.5	3.6	3	PL	12	1.414	hr	ng_mL
							SHR_A1201	Breast	21	67.5	3.6	3	PL	24	0.937	hr	ng_mL
							SHR_A1201	Breast	21	67.5	3.6	3	PL	48	0.711	hr	ng_mL
							SHR_A1201	Breast	21	67.5	3.6	3	PL	72	0.517	hr	ng_mL
							SHR_A1201	Breast	21	67.5	3.6	3	PL	96	0.444	hr	ng_mL
							SHR_A1201	Breast	21	67.5	3.6	3	PL	168	0.42	hr	ng_mL
							SHR_A1201	Breast	21	67.5	3.6	3	PL	240	0.234	hr	ng_mL
							SHR_A1201	Breast	21	68.17	4.8	3	ADC	1.5	123027	hr	ng_mL
							SHR_A1201	Breast	21	68.17	4.8	3	ADC	4	107321	hr	ng_mL
							SHR_A1201	Breast	21	68.17	4.8	3	ADC	8	96850.7	hr	ng_mL
							SHR_A1201	Breast	21	68.17	4.8	3	ADC	12	92924.3	hr	ng_mL
							SHR_A1201	Breast	21	68.17	4.8	3	ADC	24	77218.8	hr	ng_mL
							SHR_A1201	Breast	21	68.17	4.8	3	ADC	48	57586.9	hr	ng_mL
							SHR_A1201	Breast	21	68.17	4.8	3	ADC	72	41554.2	hr	ng_mL
							SHR_A1201	Breast	21	68.17	4.8	3	ADC	96	34028.6	hr	ng_mL
							SHR_A1201	Breast	21	68.17	4.8	3	ADC	168	19304.7	hr	ng_mL
							SHR_A1201	Breast	21	68.17	4.8	3	ADC	240	11124.7	hr	ng_mL
							SHR_A1201	Breast	21	68.17	4.8	3	ADC	336	5235.17	hr	ng_mL
							SHR_A1201	Breast	21	68.17	4.8	3	ADC	408	2617.59	hr	ng_mL
							SHR_A1201	Breast	21	68.17	4.8	3	ADC	504	1635.99	hr	ng_mL
							SHR_A1201	Breast	21	68.17	4.8	3	PL	1.5	4.616	hr	ng_mL
							SHR_A1201	Breast	21	68.17	4.8	3	PL	2.5	4.298	hr	ng_mL
							SHR_A1201	Breast	21	68.17	4.8	3	PL	4	3.086	hr	ng_mL
							SHR_A1201	Breast	21	68.17	4.8	3	PL	8	2.535	hr	ng_mL
							SHR_A1201	Breast	21	68.17	4.8	3	PL	12	2.008	hr	ng_mL
							SHR_A1201	Breast	21	68.17	4.8	3	PL	24	1.518	hr	ng_mL
							SHR_A1201	Breast	21	68.17	4.8	3	PL	48	1.163	hr	ng_mL
							SHR_A1201	Breast	21	68.17	4.8	3	PL	72	0.906	hr	ng_mL
							SHR_A1201	Breast	21	68.17	4.8	3	PL	96	1.016	hr	ng_mL
							SHR_A1201	Breast	21	68.17	4.8	3	PL	168	0.894	hr	ng_mL
							SHR_A1201	Breast	21	68.17	4.8	3	PL	240	0.502	hr	ng_mL

## Sheet: S2
Table S2. Studies and extracted data used in the exposure-response analysis for Trastuzumab emtansine
# (Primary for outcomes)	Title	First author	Year	Registration Number	Country of recruitment	Study Phase	Study Acronym	Cancer type	Follow-up time	mg/kg dose	Cmin_ADC_N	Cmin_ADC_Mean	Cmin_ADC_Units	Cmax_ADC_N	Cmax_ADC_Mean	Cmax_ADC_Units	AUC_ADC_N	AUC_ADC_Mean	AUC_ADC_Units	AUC_inf_ADC_N	AUC_inf_ADC_Mean	AUC_inf_ADC_Units	ORR_N	ORR_E	OS_N	OS_E	PFS_N	PFS_E	DLT_N	DLT_E	Dose_reduction_N	Dose_reduction_E	Drug_discontinuation_N	Drug_discontinuation_E	Drug_delay_N	Drug_delay_E	Comments
1	Phase I study of trastuzumab-DM1, an HER2 antibody-drug conjugate, given every 3 weeks to patients with HER2-positive metastatic breast cancer.	Krop	2010	NCT00932373	USA	I	TDM3569g	Breast (metastatic, progressed on trastuzumab-based therapy)	68 days	0.3				3	9.1; 2.7	ug_mL				3	14.5; 3.5	ugd_mL	3	0					3	0
						I	TDM3569g	Breast (metastatic, progressed on trastuzumab-based therapy)	24 days	0.6				1	13.3; 0	ug_mL				1	24.5; 0	ugd_mL	1	0					1	0
						I	TDM3569g	Breast (metastatic, progressed on trastuzumab-based therapy)	69 days	1.2				1	20.3; 0	ug_mL				1	43; 0	ugd_mL	1	0					1	0
						I	TDM3569g	Breast (metastatic, progressed on trastuzumab-based therapy)	808 days	2.4				1	76.3; 0	ug_mL				1	331; 0	ugd_mL	1	1					1	0
						I	TDM3569g	Breast (metastatic, progressed on trastuzumab-based therapy)	240 days	3.6				15	74.3; 20.1	ug_mL				15	295.2; 65.4	ugd_mL	15	4					15	0			15	1			Weight from Girish 2012
						I	TDM3569g	Breast (metastatic, progressed on trastuzumab-based therapy)	119 days	4.8				3	133.5; 7.8	ug_mL				2	693; 38.5	ugd_mL	3	0					3	2			3	2
2	Phase II study of the antibody drug conjugate trastuzumab-DM1 for the treatment of human epidermal growth factor receptor 2 (HER2)-positive breast cancer after prior HER2-directed therapy.	Burris	2011	NCT00509769	USA	II	TDM4258g	Breast (tumor progression after prior HER2-directed therapy)	12 months	3.6				101	80.9; 20.7	ug_mL				101	457; 129	ugd_mL	112	29	112	109					112	6	112	4
3	A phase II study of trastuzumab emtansine in patients with human epidermal growth factor receptor 2-positive metastatic breast cancer who were previously treated with trastuzumab, lapatinib, an anthracycline, a taxane, and capecitabine.	Krop	2012	NCT00679211	USA	II	TDM4374g	Breast (metastatic, previously treated)	17.4 months	3.6				108	79.5	ug_mL				105	486; 141	ugd_mL	110	38					110	2	110	18	110	7			AUCInf from Girish 2012
4 (Primary study)	Trastuzumab emtansine for HER2-positive advanced breast cancer.	Verma	2012	NCT00829166	International (26 countries)	III	EMILIA	Breast (advanced, previously treated)	13 months	3.6	311	1.306	ug_mL				291	489.2705;	ugd_mL				397	173	495	401	495	230			490	80	490	29			Cmin and AUC obtained from Li 2017 (median of the four reported quartiles)
5	Exposure-response relationship of T-DM1: insight into dose optimization for patients with HER2-positive metastatic breast cancer.	Wang	2014			III	EMILIA	Breast (advanced, previously treated)		3.6
6	Patient-reported outcomes from EMILIA, a randomized phase 3 study of trastuzumab emtansine (T-DM1) versus capecitabine and lapatinib in human epidermal growth factor receptor 2-positive locally advanced or metastatic breast cancer.	Welslau	2014			III	EMILIA	Breast (advanced, previously treated)		3.6
7	Trastuzumab emtansine (T-DM1) versus lapatinib plus capecitabine in patients with HER2-positive metastatic breast cancer and central nervous system metastases: a retrospective, exploratory analysis in EMILIA.	Krop	2015			III	EMILIA	Breast (advanced, previously treated)		3.6
8	Relationship between Tumor Biomarkers and Efficacy in EMILIA, a Phase III Study of Trastuzumab Emtansine in HER2-Positive Metastatic Breast Cancer.	Baselga	2016			III	EMILIA	Breast (advanced, previously treated)		3.6
9	Ethnic sensitivity assessment of the antibody-drug conjugate trastuzumab emtansine (T-DM1) in patients with HER2-positive locally advanced or metastatic breast cancer.	Li	2016			III	EMILIA	Breast (advanced, previously treated)		3.6
10	Trastuzumab emtansine versus capecitabine plus lapatinib in patients with previously treated HER2-positive advanced breast cancer (EMILIA): a descriptive analysis of final overall survival results from a randomised, open-label, phase 3 trial.	Dieras	2017			III	EMILIA	Breast (advanced, previously treated)		3.6
11	Exposure-response analyses of trastuzumab emtansine in patients with HER2-positive advanced breast cancer previously treated with trastuzumab and a taxane.	Li	2017			III	EMILIA	Breast (advanced, previously treated)		3.6
12	Effects of Trastuzumab Emtansine (T‐DM1) on QT Interval and Safety of Pertuzumab Plus T‐DM1 in Patients With PreviouslyTreated Human Epidermal GrowthFactor Receptor 2–Positive MetastaticBreast Cancer	Gupta	2013	NCT00943670	USA	II	TDM4688g	Breast (metastatic, progressed on trastuzumab-based therapy)	18 weeks	3.6				51	75.6;	ug_mL	51	418; 121	ugd_mL	51	431; 126	ugd_mL	51	13	51	51	51	31					51	2
13 (Primary study)	Phase II randomized study of trastuzumab emtansine versus trastuzumab plus docetaxel in patients with human epidermal growth factor receptor 2-positive metastatic breast cancer.	Hurvitz	2013	NCT00679341	International (North America, Central and South America, and Europe)	II	TDM4450g	Breast (locally advanced or metastatic, some previously treated)	14 (23 for OS) months	3.6							62	495	ugd_mL				67	43	67	54					69	14	69	5
14	Relationship between HER2 expression and efficacy with first-line trastuzumab emtansine compared with trastuzumab plus docetaxel in TDM4450g: a randomized phase II study of patients with previously untreated HER2-positive metastatic breast cancer.	Perez	2014			II	TDM4450g	Breast (locally advanced or metastatic, some previously treated)
15 (Primary study)	Trastuzumab emtansine versus treatment of physician’s choice for pretreated HER2-positive advanced breast cancer (TH3RESA): a randomised, open-label, phase 3 trial	Krop	2014	NCT01419197	International (22 countries across Europe, North America, South America, and Asia-Pacific)	III	TH3RESA	Breast (advanced, previously treated)	7.2 months	3.6	351	1.66; 0.94	ug_mL	351	76.3; 11.3	ug_mL	351	357; 62.8	ugd_mL				345	108	404	343	404	185			403	38	403	27			PK data from Chen 2017
16	Relationship between tumor biomarkers and efficacy in TH3RESA, a phase III study of trastuzumab emtansine (T-DM1) vs. treatment of physician's choice in previously treated HER2-positive advanced breast cancer.	Kim	2016			III	TH3RESA	Breast (advanced, previously treated)
17	Population pharmacokinetics and exposure-response of trastuzumab emtansine in advanced breast cancer previously treated with >=2 HER2-targeted regimens.	Chen	2017			III	TH3RESA	Breast (advanced, previously treated)
18	Trastuzumab emtansine versus treatment of physician's choice in patients with previously treated HER2-positive metastatic breast cancer (TH3RESA): final overall survival results from a randomised open-label phase 3 trial	Krop	2017			III	TH3RESA	Breast (advanced, previously treated)
19	Phase I and pharmacokinetic study of trastuzumab emtansine in Japanese patients with HER2-positive metastatic breast cancer.	Yamamoto	2015		Japan	I	JO22591	Breast (metastatic, progressed on trastuzumab-based therapy)	147 days	1.8				1	35.3; 0	ug_mL	1	139; 0	ugd_mL	1	141; 0	ugd_mL	1	0					1	0	1	0	1	0	1	0	Follow-up: median of 7 cycles i.e. 7 * 21, assuming no treatment delay
						I	JO22591	Breast (metastatic, progressed on trastuzumab-based therapy)		2.4				4	43.4; 15.2	ug_mL	4	203; 69.9	ugd_mL	4	204; 70.5	ugd_mL	3	0					4	1	4	1	4	2	4	2
						I	JO22591	Breast (metastatic, progressed on trastuzumab-based therapy)		3.6				5	82.0; 10	ug_mL	5	338; 36.2	ugd_mL	5	346; 41.1	ugd_mL	5	1					5	0	5	0	5	1	5	3
20	Trastuzumab Emtansine (T-DM1) in Patients With HER2-Positive Metastatic Breast Cancer Previously Treated With Chemotherapy and 2 or More HER2-Targeted Agents: Results From the T-PAS Expanded Access Study.	Yardley	2015	NCT01120561	USA	IV	TDM4884g_T-PAS	Breast (metastatic, previously treated)	5.9 months	3.6													172	44	215	209	202	52			215	39	215	11
21	Molecular imaging as a tool to investigate heterogeneity of advanced HER2-positive breast cancer and to predict patient outcome under trastuzumab emtansine (T-DM1): the ZEPHIR trial.	Gebhart	2016	NCT01565200	Netherlands and Belgium	I	ZEPHIR	Breast (advanced, most previously treated)	7.7 months	3.6													56	31							57	12	57	6
22	Efficacy and safety of trastuzumab emtansine (T-DM1) in patients with HER2-positive breast cancer with brain metastases.	Jacot	2016		France	IV	Jacot_2016	Breast (with brain metastases)	8.1 months	3.6													39	17	39	27	39	15			39	0			39	1
23	A multicenter Phase II study evaluating the efficacy, safety and pharmacokinetics of trastuzumab emtansine in Japanese patients with heavily pretreated HER2-positive locally recurrent or metastatic breast cancer.	Kashiwaba	2016		Japan	II	JO22997	Breast (metastatic, previously treated)	6.5 (28.9 for OS) months	3.6				31	78.8; 13.9	ug_mL				31	365; 68	ugd_mL	73	28	73	36	73	26			73	22	73	14	73	38
24	A Study to Evaluate the Efficacy and Safety of Trastuzumab Emtansine Versus the Combination of Trastuzumab Plus Docetaxel in Patients With HER2-positive Breast Cancer	Hoffmann-La Roche	2017	NCT02144012	Korea, Malaysia, Taiwan	III	YO28405	Breast (locally advanced with prior therapy or metastatic)	20 months	3.6													27	13	34	33					34	1	34	5	34	4	ClinicalTrials.gov record
25	Safety Evaluation of Trastuzumab Emtansine in Japanese Patients with HER2-Positive Advanced Breast Cancer.	Watanabe	2017	JapicCTI-132395	Japan	II	JO29317	Breast (advanced, progressed on trastuzumab-based therapy)	7 weeks	3.6																					232	9	232	5			Follow-up: median treatment duration
26 (Primary study)	Trastuzumab Emtansine With or Without Pertuzumab Versus Trastuzumab Plus Taxane for Human Epidermal Growth Factor Receptor 2-Positive, Advanced Breast Cancer: Primary Results From the Phase III MARIANNE Study.	Perez	2017	NCT01120184	International (38 countries)	III	MARIANNE	Breast (advanced, no prior chemotherapy in the advanced setting)	35 months	3.6	186	1.36; 0.832	ug_mL	186	74.4; 8.78	ug_mL				186	336; 67.7	ugd_mL	303	181	367	251	367	131			361	87	361	66			PK and weight data from Lu 2019
27	Pharmacokinetics of trastuzumab emtansine (T-DM1) as a single agent or in combination with pertuzumab in HER2-positive breast cancer patients with recurrent or locally advanced metastatic breast cancer.	Lu	2019			III	MARIANNE	Breast (advanced, no prior chemotherapy in the advanced setting)
28	Trastuzumab emtansine with or without pertuzumab versus trastuzumab with taxane for human epidermal growth factor receptor 2-positive advanced breast cancer: Final results from MARIANNE.	Perez	2019			III	MARIANNE	Breast (advanced, no prior chemotherapy in the advanced setting)
29	Relationship between tumor biomarkers and efficacy in MARIANNE, a phase III study of trastuzumab emtansine +/- pertuzumab versus trastuzumab plus taxane in HER2-positive advanced breast cancer.	Perez	2019			III	MARIANNE	Breast (advanced, no prior chemotherapy in the advanced setting)
30 (Primary study)	Efficacy and safety of T-DM1 in the ‘common-practice’ of HER2+ advanced breast cancer setting: a multicenter study	Fabi	2017		Italy	IV	Fabi_2017	Breast (advanced, most previously treated)	126 days (OS, 2 years)	3.6													282	102	282	172	282	180			303	41					Follow-up: median of 6 cycles i.e. 6 * 21, assuming no treatment delay
31	Ado-trastuzumab emtansine (T-DM1) in HER2+ advanced breast cancer patients: does pretreatment with pertuzumab matter?	Fabi	2017			IV	Fabi_2017	Breast (advanced, most previously treated)
32	T-DM1 and brain metastases: Clinical outcome in HER2-positive metastatic breast cancer.	Fabi	2018			IV	Fabi_2017	Breast (advanced, most previously treated)
33 (Primary study)	De-Escalation Strategies in Human Epidermal Growth Factor Receptor 2 (HER2)-Positive Early Breast Cancer (BC): Final Analysis of the West German Study Group Adjuvant Dynamic Marker-Adjusted Personalized Therapy Trial Optimizing Risk Assessment and Therapy Response Prediction in Early BC HER2- and Hormone Receptor-Positive Phase II Randomized Trial-Efficacy, Safety, and Predictive Markers for 12 W…	Harbeck	2017	NCT01779206	Germany	II	WSG-ADAPT-TP	Breast (early)	84 days (OS, 5 years)	3.6															118	115					118	9					Follow-up: treated for 4 cycles; OS from Harbeck 2023
34	De-Escalated Neoadjuvant Trastuzumab-Emtansine With or Without Endocrine Therapy Versus Trastuzumab With Endocrine Therapy in HR+/HER2+ Early Breast Cancer: 5-Year Survival in the WSG-ADAPT-TP Trial.	Harbeck	2023			II	WSG-ADAPT-TP	Breast (early)
35 (Primary study)	Ado-trastuzumab emtansine for patients with HER2-mutant lung cancers: results from a phase II basket trial.	Li	2018	NCT02675829	USA	II	NCT02675829	Lung	10 months	3.6													18	8							18	0	18	0
36	HER2-Mediated Internalization of Cytotoxic Agents in ERBB2 Amplified or Mutant Lung Cancers.	Li	2020			II	NCT02675829	Lung
37	A Phase II Study of Trastuzumab Emtansine in HER2-Positive Non-Small Cell Lung Cancer.	Hotta	2018		Japan	II	Hotta_2018	Lung	9.2 months	3.6													15	1							15	4	15	2
38 (Primary study)	Pertuzumab and trastuzumab with or without metronomic chemotherapy for older patients with HER2-positive metastatic breast cancer (EORTC 75111-10114): an open-label, randomised, phase 2 trial from the Elderly Task Force/Breast Cancer Group	Wildiers	2018	NCT01597414	International (8 European countries)	II	EORTC 75111-10114	Breast (metastatic, without previous chemotherapy for metastatic disease)	6 months	3.6													29	4	29	17	29	14					29	0
39	Long term outcome data from the EORTC 75111-10114 ETF/BCG randomized phase II study: Pertuzumab and trastuzumab with or without metronomic chemotherapy for older patients with HER2-positive metastatic breast cancer, followed by T-DM1 after progression	Wildiers	2022			II	EORTC 75111-10114	Breast (metastatic, without previous chemotherapy for metastatic disease)
40	Efficacy and tolerability of trastuzumab emtansine in advanced human epidermal growth factor receptor 2-positive breast cancer.	Yeo	2018		China (Hong Kong)	IV	Yeo_2018	Breast (metastatic, previously treated)	15.6 months	3.6																					33	10	33	0	33	13	Has ORR data for 37 patients, but other 4 patients not started on 3.6 mg/kg (starting dose not stated)
41	Actionability of HER2-amplified circulating tumor cells in HER2-negative metastatic breast cancer: the CirCe T-DM1 trial.	Jacot	2019	NCT01975142	France	II	CirCe	Breast (metastatic, previously treated)	9.5 months	3.6													11	1													Follow-up: used median OS in months
42	Prospective evaluation of the cardiac safety of HER2-targeted therapies in patients with HER2-positive breast cancer and compromised heart function: the SAFE-HEaRt study.	Lynce	2019	NCT01904903	USA	II	SAFE-HEaRt	Breast (with stage I-IV, planning to receive trastuzumab-based therapy in the (neo)adjuvant or metastatic setting)	12 months	3.6															2	2
43 (Primary study)	Safety of trastuzumab emtansine (T-DM1) in patients with HER2-positive advanced breast cancer: Primary results from the KAMILLA study cohort 1.	Montemurro	2019	NCT01702571	International (40 countries)	III	KAMILLA_global	Breast (advanced, previously treated)	20.6 months	3.6													1613	473	2002	930	2002	272			2002	450	2002	241	2002	87	OS and PFS from Wuerstlein 2022
44	Trastuzumab emtansine (T-DM1) in patients with HER2-positive metastatic breast cancer and brain metastases: exploratory final analysis of cohort 1 from KAMILLA, a single-arm phase IIIb clinical trial.	Montemurro	2020			III	KAMILLA_global	Breast (advanced, previously treated)
45	Final results of the global and Asia cohorts of KAMILLA, a phase IIIB safety trial of trastuzumab emtansine in patients with HER2-positive advanced breast cancer.	Wuerstlein	2022	NCT01702571	International (40 countries)	III	KAMILLA_global	Breast (locally advanced or metastatic, progressed on chemotherapy)	20.6 months
		Wuerstlein	2022		Asian countries (China, Thailand, Indonesia)	III	KAMILLA_Asia	Breast (locally advanced or metastatic, progressed on chemotherapy)	15.1 months	3.6													169	50	181	104	181	34			181	109	181	20
46 (Primary study)	Trastuzumab Emtansine for Residual Invasive HER2-Positive Breast Cancer.	von Minckwitz	2019	NCT01772472	International (28 countries)	III	KATHERINE	Breast (early breast cancer, previously treated)	41.4 months	3.6															743	701					740	106	740	133			Weight from Huang 2021
47	Adjuvant T-DM1 versus trastuzumab in patients with residual invasive disease after neoadjuvant therapy for HER2-positive breast cancer: subgroup analyses from KATHERINE.	Mamounas	2021			III	KATHERINE	Breast (early breast cancer, previously treated)
48	Trastuzumab emtansine (T-DM1) versus trastuzumab in Chinese patients with residual invasive disease after neoadjuvant chemotherapy and HER2-targeted therapy for HER2-positive breast cancer in the phase 3 KATHERINE study.	Huang	2021			III	KATHERINE	Breast (early breast cancer, previously treated)
49	Trastuzumab Emtansine (T-DM1) in Patients with Previously Treated HER2-Overexpressing Metastatic Non-Small Cell Lung Cancer: Efficacy, Safety, and Biomarkers.	Peters	2019	NCT02289833	USA and Europe	II	Peters_2019	Lung	3.6 months	3.6				44	78.7	ug_mL				4	324	ugd_mL	29	0	29	6	29	0					49	2			Follow-up: median treatment duration; PK data from ClinicalTrials.gov record
50	Safety and efficacy of T-DM1 in patients with advanced HER2-positive breast cancer The Royal Marsden experience.	Battisti	2020		UK	IV	Battisti_2020	Breast (88% had received trastuzumab for advanced disease)	20.4 months	3.6													120	77	128	41					128	46	128	14	128	58	Follow-up: used median OS in months
51	Efficacy and Safety of Trastuzumab Emtansine Plus Capecitabine vs Trastuzumab Emtansine Alone in Patients With Previously Treated ERBB2 (HER2)-Positive Metastatic Breast Cancer: A Phase 1 and Randomized Phase 2 Trial.	Cortes	2020	NCT01702558	International	II	TRAXHER2	Breast (metastatic, previously treated)	7.6 months	3.6													80	29	80	59	80	21			78	29	78	12
52	A phase I study of pharmacokinetics of trastuzumab emtansine in Chinese patients with locally advanced inoperable or metastatic human epidermal growth factor receptor 2-positive breast cancer who have received prior trastuzumab-based therapy.	Ji	2020	NCT03153163	China	I	NCT03153163	Breast (locally advanced or metastatic, progressed on trastuzumab-based therapy)	4.9 months	3.6				11	77600; 17400	ng_mL	11	340000; 76200	ngd_mL	11	348000; 80900	ngd_mL			11	11							11	1			Follow-up: median treatment duration
53	Trastuzumab emtansine plus atezolizumab versus trastuzumab emtansine plus placebo in previously treated, HER2-positive advanced breast cancer (KATE2): a phase 2, multicentre, randomised, double-blind trial	Emens	2020	NCT02924883	International (9 countries across Asia, Australia, North America, and western Europe)	II	KATE2	Breast (advanced, previously treated)	8.4 (12 for OS) months	3.6				50	73.2	ug_mL							69	30	69	49	69	30			68	4	68	10			PK data from ClinicalTrials.gov record
54	A Study of Trastuzumab Emtansine in Indian Patients With Human Epidermal Growth Factor Receptor 2 (HER2)-Positive Unresectable Locally Advanced or Metastatic Breast Cancer Who Have Received Prior Treatment With Trastuzumab and a Taxane	Hoffmann-La Roche	2021	NCT02658734	India	IV	ML29662	Breast (locally advanced or metastatic)	36 months	3.6													70	16	70	58					70	1	70	6	70	11	ClinicalTrials.gov record
55	Adjuvant Trastuzumab Emtansine Versus Paclitaxel in Combination With Trastuzumab for Stage I HER2-Positive Breast Cancer (ATEMPT): A Randomized Clinical Trial	Tolaney	2021	NCT01853748	USA	II	ATEMPT	Breast (stage I)	46.8 months	3.6															383	383	383	373			383	111	383	67	383	106	Adjuvant radiation therapy and hormonal therapy (when appropriate) could be initiated after 12 weeks of T-DM1
56	Cardiotoxicity of trastuzumab emtansine (T-DM1): a single-center experience.	Acibuca	2021		Turkey	IV	Acibuca_2021	Breast (metastatic)	12 months	3.6															80	76							41	1
57	Neoadjuvant Trastuzumab, Pertuzumab, and Docetaxel vs Trastuzumab Emtansine in Patients With ERBB2-Positive Breast Cancer: A Phase 2 Randomized Clinical Trial.	Hatschek	2021	NCT02568839	Sweden	II	PREDIX HER2	Breast (tumors larger than 20 mm and/or verified lymph node metastases)	40.4 months	3.6															99	99	98	95			99	11
58	Efficacy and Safety of Trastuzumab Emtansine in Her2 Positive Metastatic Breast Cancer: Real-World Experience.	Bahceci	2021		Turkey	IV	Bahceci_2021	Breast (metastatic, previously treated)	13.7 months	3.6															386	260	386	117			414	3	414	5
59	Prognostic factors of ado-trastuzumab emtansine treatment in patients with metastatic HER-2 positive breast cancer.	Tataroglu Ozyukseler	2021		Turkey	IV	Tataroglu_2021	Breast (metastatic, previously treated)	12.9 months	3.6													78	20							78	15	78	2
60	Trastuzumab emtansine for patients with non-small cell lung cancer positive for human epidermal growth factor receptor 2 exon-20 insertion mutations.	Iwama	2022	JapicCTI-194620	Japan	II	JapicCTI-194620	Lung	8 months	3.6													21	8							22	0	22	3
61	Comparison of the Efficacy, Safety, Pharmacokinetic and Immunogenicity of UJVIRA (ZRC-3256, Trastuzumab Emtansine) With the Kadcyla (Trastuzumab Emtansine) in the Treatment of HER2-Positive Metastatic Breast Cancer: A Randomized, Open-Label, Multicenter Study in India.	Chiradoni	2022	CTRI/2018/07/014881	India	III	Chiradoni_2022_UJVIRA	Breast (metastatic, previously treated)	24 weeks	3.6				25	75.796; 20.263	ug_mL	25	4377.231; 1534.075	ugh_mL	25	4527.186; 1378.108	ngh_mL	98	37	113	107							113	0
						III	Chiradoni_2022_Kadcyla	Breast (metastatic, previously treated)	24 weeks	3.6				25	101.914; 55.442	ug_mL	25	5779.44; 2151.821	ugh_mL	24	6085.848; 1872.821	ngh_mL	48	16	55	51							55	0
62 (Primary study)	Trastuzumab Deruxtecan versus Trastuzumab Emtansine for Breast Cancer.	Cortes	2022	NCT03529110	International (15 countries in North America, Asia, Europe, Australia, and South America)	III	DESTINY-Breast03	Breast (metastatic, previously treated with trastuzumab-based therapy)	12 months	3.6													263	90	263	210	263	105			261	33	261	13	261	34
63	Patient-reported outcomes and hospitalization data in patients with HER2-positive metastatic breast cancer receiving trastuzumab deruxtecan or trastuzumab emtansine in the phase III DESTINY-Breast03 study.	Curigliano	2023			III	DESTINY-Breast03	Breast (metastatic, previously treated with trastuzumab-based therapy)
64	Trastuzumab deruxtecan versus trastuzumab emtansine in patients with HER2-positive metastatic breast cancer: updated results from DESTINY-Breast03, a randomised, open-label, phase 3 trial.	Hurvitz	2023			III	DESTINY-Breast03	Breast (metastatic, previously treated with trastuzumab-based therapy)
65	Safety, tolerability, pharmacokinetics and immunogenicity of an antibody–drug conjugate (SHR-A1201) in patients with HER2-positive advanced breast cancer: an open, phase I dose-escalation study	Li	2023	CTR20191558	China	I	SHR-A1201	Breast (locally advanced or metastatic, no effective standard treatment plan, expected survival time was ≥12weeks)	21 days	1.2				3	32739.2; 7665.7	ng_mL	3	1866.92; 95.49	ugh_mL	3	1885.62; 94.70	ugh_mL							3	0
						I	SHR-A1201	Breast (locally advanced or metastatic, no effective standard treatment plan, expected survival time was ≥12weeks)	21 days	2.4				3	66124.1; 8975.6	ng_mL	3	5100.78; 517.96	ugh_mL	3	5139.04; 523.88	ugh_mL							3	0
						I	SHR-A1201	Breast (locally advanced or metastatic, no effective standard treatment plan, expected survival time was ≥12weeks)	21 days	3.6				3	94826.2; 17634.0	ng_mL	3	8427.95; 1601.17	ugh_mL	3	8566.14; 1642.86	ugh_mL							3	0
						I	SHR-A1201	Breast (locally advanced or metastatic, no effective standard treatment plan, expected survival time was ≥12weeks)	21 days	4.8				3	123422.5; 23287.0	ng_mL	3	10265.67; 1569.02	ugh_mL	3	10532.57; 1527.22	ugh_mL							3	1
66	Phase II study (KAMELEON) of single-agent T-DM1 in patients with HER2-positive advanced urothelial bladder cancer or pancreatic cancer/cholangiocarcinoma	de Vries	2023	NCT02999672	Italy, Spain, and the Netherlands	II	KAMELEON	Bladder	18 months	3.6													6	1									6	0			Follow-up time from ClinicalTrials.gov record
						II	KAMELEON	Pancreatic	18 months	3.6													2	0									2	0
67	Novel Anti-HER2 Antibody-Drug Conjugates Versus T-DM1 for HER2-Positive Metastatic Breast Cancer After Tyrosine Kinase Inhibitors Treatment.	Ji	2023		China	IV	Ji_2023	Breast (metastatic, after Tyrosine Kinase Inhibitors treatment)	12.5 months	3.6													71	16			71	12									Follow-up: half of the time in Figure 2

## Sheet: S3
Table S3. Studies and extracted data used to develop the population pharmacokinetic model for Trastuzumab deruxtecan
#	Title	First author	Year	Registration Number	Country of recruitment	Study Phase	Study Acronym	Cancer type	Cycle days	Weight (kg)	mg/kg dose	Sample size	ADC or PL	Time	Concentration	Units for time	Units for concentration	Comments
1 (Primary)	Population Pharmacokinetics of Trastuzumab Deruxtecan in Patients With HER2-Positive Breast Cancer and Other Solid Tumors.	Yin	2021	NCT02564900	Japan	I	J101	Breast or gastric or gastro-oesophageal	21	60.6	0.8	3	ADC	2	22090	h	ng_mL	Yin 2021 used for all studies to ensure consistency
2	Safety, pharmacokinetics, and antitumour activity of trastuzumab deruxtecan (DS-8201), a HER2-targeting antibody-drug conjugate, in patients with advanced breast and gastric or gastro-oesophageal tumours: a phase 1 dose-escalation study.	Doi	2017			I	J101	Breast or gastric or gastro-oesophageal	21	60.6	0.8	3	ADC	7	17681	h	ng_mL	Reports J101
3	Effect of Trastuzumab Deruxtecan on QT/QTc Interval and Pharmacokinetics in HER2-Positive or HER2-Low Metastatic/Unresectable Breast Cancer.	Shimomura	2023			I	J101	Breast or gastric or gastro-oesophageal	21	60.6	0.8	3	ADC	24	12256.6	h	ng_mL	Reports J102
						I	J101	Breast or gastric or gastro-oesophageal	21	60.6	0.8	3	ADC	72	6173.4	h	ng_mL
						I	J101	Breast or gastric or gastro-oesophageal	21	60.6	0.8	3	ADC	168	1668.71	h	ng_mL
						I	J101	Breast or gastric or gastro-oesophageal	21	49.9	1.6	3	ADC	2	33381.4	h	ng_mL
						I	J101	Breast or gastric or gastro-oesophageal	21	49.9	1.6	3	ADC	7	29388.2	h	ng_mL
						I	J101	Breast or gastric or gastro-oesophageal	21	49.9	1.6	3	ADC	24	22409.6	h	ng_mL
						I	J101	Breast or gastric or gastro-oesophageal	21	49.9	1.6	3	ADC	72	11109.5	h	ng_mL
						I	J101	Breast or gastric or gastro-oesophageal	21	49.9	1.6	3	ADC	168	4258.48	h	ng_mL
						I	J101	Breast or gastric or gastro-oesophageal	21	50.5	3.2	3	ADC	2	75028.4	h	ng_mL
						I	J101	Breast or gastric or gastro-oesophageal	21	50.5	3.2	3	ADC	7	67107.4	h	ng_mL
						I	J101	Breast or gastric or gastro-oesophageal	21	50.5	3.2	3	ADC	24	51174.3	h	ng_mL
						I	J101	Breast or gastric or gastro-oesophageal	21	50.5	3.2	3	ADC	72	29735.6	h	ng_mL
						I	J101	Breast or gastric or gastro-oesophageal	21	50.5	3.2	3	ADC	168	12538.2	h	ng_mL
						I	J101	Breast or gastric or gastro-oesophageal	21	50.5	3.2	3	ADC	336	4634.99	h	ng_mL
						I	J101	Breast or gastric or gastro-oesophageal	21	59	5.4	90	ADC	2	109840	h	ng_mL
						I	J101	Breast or gastric or gastro-oesophageal	21	59	5.4	90	ADC	7	98235	h	ng_mL
						I	J101	Breast or gastric or gastro-oesophageal	21	59	5.4	90	ADC	24	74914.8	h	ng_mL
						I	J101	Breast or gastric or gastro-oesophageal	21	59	5.4	90	ADC	48	58018.5	h	ng_mL
						I	J101	Breast or gastric or gastro-oesophageal	21	59	5.4	90	ADC	72	46382.9	h	ng_mL
						I	J101	Breast or gastric or gastro-oesophageal	21	59	5.4	90	ADC	168	24817.8	h	ng_mL
						I	J101	Breast or gastric or gastro-oesophageal	21	59	5.4	90	ADC	336	9776.05	h	ng_mL
						I	J101	Breast or gastric or gastro-oesophageal	21	59	5.4	90	ADC	504	4514.07	h	ng_mL
						I	J101	Breast or gastric or gastro-oesophageal	21	57	6.4	179	ADC	2	135019	h	ng_mL
						I	J101	Breast or gastric or gastro-oesophageal	21	57	6.4	179	ADC	7	122698	h	ng_mL
						I	J101	Breast or gastric or gastro-oesophageal	21	57	6.4	179	ADC	24	92092	h	ng_mL
						I	J101	Breast or gastric or gastro-oesophageal	21	57	6.4	179	ADC	48	70197.9	h	ng_mL
						I	J101	Breast or gastric or gastro-oesophageal	21	57	6.4	179	ADC	72	57020.6	h	ng_mL
						I	J101	Breast or gastric or gastro-oesophageal	21	57	6.4	179	ADC	96	47805	h	ng_mL
						I	J101	Breast or gastric or gastro-oesophageal	21	57	6.4	179	ADC	144	34146.9	h	ng_mL
						I	J101	Breast or gastric or gastro-oesophageal	21	57	6.4	179	ADC	168	30029	h	ng_mL
						I	J101	Breast or gastric or gastro-oesophageal	21	57	6.4	179	ADC	192	28137	h	ng_mL
						I	J101	Breast or gastric or gastro-oesophageal	21	57	6.4	179	ADC	312	13884.3	h	ng_mL
						I	J101	Breast or gastric or gastro-oesophageal	21	57	6.4	179	ADC	336	12405.4	h	ng_mL
						I	J101	Breast or gastric or gastro-oesophageal	21	57	6.4	179	ADC	360	10401.4	h	ng_mL
						I	J101	Breast or gastric or gastro-oesophageal	21	57	6.4	179	ADC	504	6007.37	h	ng_mL
						I	J101	Breast or gastric or gastro-oesophageal	21	60.8	8	5	ADC	2	204035	h	ng_mL
						I	J101	Breast or gastric or gastro-oesophageal	21	60.8	8	5	ADC	7	188392	h	ng_mL
						I	J101	Breast or gastric or gastro-oesophageal	21	60.8	8	5	ADC	24	128543	h	ng_mL
						I	J101	Breast or gastric or gastro-oesophageal	21	60.8	8	5	ADC	72	90371.2	h	ng_mL
						I	J101	Breast or gastric or gastro-oesophageal	21	60.8	8	5	ADC	168	47590.4	h	ng_mL
						I	J101	Breast or gastric or gastro-oesophageal	21	60.8	8	5	ADC	336	20951.5	h	ng_mL
						I	J101	Breast or gastric or gastro-oesophageal	21	60.8	8	5	ADC	504	10640.4	h	ng_mL
						I	J101	Breast or gastric or gastro-oesophageal	21	60.6	0.8	3	PL	2	0.358	h	ng_mL
						I	J101	Breast or gastric or gastro-oesophageal	21	60.6	0.8	3	PL	4	0.535	h	ng_mL
						I	J101	Breast or gastric or gastro-oesophageal	21	60.6	0.8	3	PL	7	0.964	h	ng_mL
						I	J101	Breast or gastric or gastro-oesophageal	21	60.6	0.8	3	PL	24	0.919	h	ng_mL
						I	J101	Breast or gastric or gastro-oesophageal	21	60.6	0.8	3	PL	72	0.542	h	ng_mL
						I	J101	Breast or gastric or gastro-oesophageal	21	60.6	0.8	3	PL	168	0.21	h	ng_mL
						I	J101	Breast or gastric or gastro-oesophageal	21	49.9	1.6	3	PL	0.5	0.578	h	ng_mL
						I	J101	Breast or gastric or gastro-oesophageal	21	49.9	1.6	3	PL	2	0.752	h	ng_mL
						I	J101	Breast or gastric or gastro-oesophageal	21	49.9	1.6	3	PL	4	1.355	h	ng_mL
						I	J101	Breast or gastric or gastro-oesophageal	21	49.9	1.6	3	PL	7	1.683	h	ng_mL
						I	J101	Breast or gastric or gastro-oesophageal	21	49.9	1.6	3	PL	24	1.631	h	ng_mL
						I	J101	Breast or gastric or gastro-oesophageal	21	49.9	1.6	3	PL	72	0.876	h	ng_mL
						I	J101	Breast or gastric or gastro-oesophageal	21	49.9	1.6	3	PL	168	0.397	h	ng_mL
						I	J101	Breast or gastric or gastro-oesophageal	21	49.9	1.6	3	PL	336	0.101	h	ng_mL
						I	J101	Breast or gastric or gastro-oesophageal	21	50.5	3.2	2	PL	2	2.295	h	ng_mL
						I	J101	Breast or gastric or gastro-oesophageal	21	50.5	3.2	2	PL	4	4.536	h	ng_mL
						I	J101	Breast or gastric or gastro-oesophageal	21	50.5	3.2	2	PL	7	5.902	h	ng_mL
						I	J101	Breast or gastric or gastro-oesophageal	21	50.5	3.2	2	PL	24	4.395	h	ng_mL
						I	J101	Breast or gastric or gastro-oesophageal	21	50.5	3.2	2	PL	72	2.254	h	ng_mL
						I	J101	Breast or gastric or gastro-oesophageal	21	50.5	3.2	2	PL	168	1.02	h	ng_mL
						I	J101	Breast or gastric or gastro-oesophageal	21	50.5	3.2	2	PL	336	0.349	h	ng_mL
						I	J101	Breast or gastric or gastro-oesophageal	21	50.5	3.2	2	PL	504	0.117	h	ng_mL
						I	J101	Breast or gastric or gastro-oesophageal	21	59	5.4	91	PL	2	2.85	h	ng_mL
						I	J101	Breast or gastric or gastro-oesophageal	21	59	5.4	91	PL	4	4.678	h	ng_mL
						I	J101	Breast or gastric or gastro-oesophageal	21	59	5.4	91	PL	7	6.998	h	ng_mL
						I	J101	Breast or gastric or gastro-oesophageal	21	59	5.4	91	PL	24	5.375	h	ng_mL
						I	J101	Breast or gastric or gastro-oesophageal	21	59	5.4	91	PL	48	3.879	h	ng_mL
						I	J101	Breast or gastric or gastro-oesophageal	21	59	5.4	91	PL	72	3.073	h	ng_mL
						I	J101	Breast or gastric or gastro-oesophageal	21	59	5.4	91	PL	168	1.412	h	ng_mL
						I	J101	Breast or gastric or gastro-oesophageal	21	59	5.4	91	PL	336	0.498	h	ng_mL
						I	J101	Breast or gastric or gastro-oesophageal	21	59	5.4	91	PL	504	0.275	h	ng_mL
						I	J101	Breast or gastric or gastro-oesophageal	21	57	6.4	178	PL	2	3.885	h	ng_mL
						I	J101	Breast or gastric or gastro-oesophageal	21	57	6.4	178	PL	4	6.088	h	ng_mL
						I	J101	Breast or gastric or gastro-oesophageal	21	57	6.4	178	PL	7	9.992	h	ng_mL
						I	J101	Breast or gastric or gastro-oesophageal	21	57	6.4	178	PL	24	6.676	h	ng_mL
						I	J101	Breast or gastric or gastro-oesophageal	21	57	6.4	178	PL	48	4.46	h	ng_mL
						I	J101	Breast or gastric or gastro-oesophageal	21	57	6.4	178	PL	72	3.877	h	ng_mL
						I	J101	Breast or gastric or gastro-oesophageal	21	57	6.4	178	PL	96	3.37	h	ng_mL
						I	J101	Breast or gastric or gastro-oesophageal	21	57	6.4	178	PL	144	2.181	h	ng_mL
						I	J101	Breast or gastric or gastro-oesophageal	21	57	6.4	178	PL	168	1.754	h	ng_mL
						I	J101	Breast or gastric or gastro-oesophageal	21	57	6.4	178	PL	192	1.673	h	ng_mL
						I	J101	Breast or gastric or gastro-oesophageal	21	57	6.4	178	PL	312	0.658	h	ng_mL
						I	J101	Breast or gastric or gastro-oesophageal	21	57	6.4	178	PL	336	0.638	h	ng_mL
						I	J101	Breast or gastric or gastro-oesophageal	21	57	6.4	178	PL	360	0.513	h	ng_mL
						I	J101	Breast or gastric or gastro-oesophageal	21	57	6.4	178	PL	504	0.321	h	ng_mL
						I	J101	Breast or gastric or gastro-oesophageal	21	60.8	8	5	PL	2	4.826	h	ng_mL
						I	J101	Breast or gastric or gastro-oesophageal	21	60.8	8	5	PL	4	6.891	h	ng_mL
						I	J101	Breast or gastric or gastro-oesophageal	21	60.8	8	5	PL	7	8.828	h	ng_mL
						I	J101	Breast or gastric or gastro-oesophageal	21	60.8	8	5	PL	24	6.275	h	ng_mL
						I	J101	Breast or gastric or gastro-oesophageal	21	60.8	8	5	PL	72	4.124	h	ng_mL
						I	J101	Breast or gastric or gastro-oesophageal	21	60.8	8	5	PL	168	1.896	h	ng_mL
						I	J101	Breast or gastric or gastro-oesophageal	21	60.8	8	5	PL	336	0.83	h	ng_mL
						I	J101	Breast or gastric or gastro-oesophageal	21	60.8	8	5	PL	504	0.381	h	ng_mL
						II	U201	Breast	21	59	5.4	179	ADC	2	109386	h	ng_mL
						II	U201	Breast	21	59	5.4	179	ADC	7	104588	h	ng_mL
						II	U201	Breast	21	59	5.4	179	ADC	24	87409.5	h	ng_mL
						II	U201	Breast	21	59	5.4	179	ADC	72	54170.9	h	ng_mL
						II	U201	Breast	21	59	5.4	179	ADC	144	30235.7	h	ng_mL
						II	U201	Breast	21	59	5.4	179	ADC	168	24525.1	h	ng_mL
						II	U201	Breast	21	59	5.4	179	ADC	192	20496.9	h	ng_mL
						II	U201	Breast	21	59	5.4	179	ADC	312	11612.8	h	ng_mL
						II	U201	Breast	21	59	5.4	179	ADC	336	9561.36	h	ng_mL
						II	U201	Breast	21	59	5.4	179	ADC	360	7527.02	h	ng_mL
						II	U201	Breast	21	59	5.4	179	ADC	480	5417.09	h	ng_mL
						II	U201	Breast	21	59	5.4	179	ADC	504	4595.55	h	ng_mL
						II	U201	Breast	21	57	6.4	47	ADC	2	136887	h	ng_mL
						II	U201	Breast	21	57	6.4	47	ADC	24	107762	h	ng_mL
						II	U201	Breast	21	57	6.4	47	ADC	72	63855	h	ng_mL
						II	U201	Breast	21	57	6.4	47	ADC	168	32099.1	h	ng_mL
						II	U201	Breast	21	57	6.4	47	ADC	192	27641.3	h	ng_mL
						II	U201	Breast	21	57	6.4	47	ADC	336	12328.5	h	ng_mL
						II	U201	Breast	21	57	6.4	47	ADC	504	5837.59	h	ng_mL
						II	U201	Breast	21	54.9	7.4	21	ADC	2	156605	h	ng_mL
						II	U201	Breast	21	54.9	7.4	21	ADC	7	141043	h	ng_mL
						II	U201	Breast	21	54.9	7.4	21	ADC	24	106163	h	ng_mL
						II	U201	Breast	21	54.9	7.4	21	ADC	72	67790.5	h	ng_mL
						II	U201	Breast	21	54.9	7.4	21	ADC	168	40169.5	h	ng_mL
						II	U201	Breast	21	54.9	7.4	21	ADC	336	14532.4	h	ng_mL
						II	U201	Breast	21	54.9	7.4	21	ADC	504	7415.32	h	ng_mL
						II	U201	Breast	21	59	5.4	176	PL	2	2.272	h	ng_mL
						II	U201	Breast	21	59	5.4	176	PL	4	4.009	h	ng_mL
						II	U201	Breast	21	59	5.4	176	PL	7	6.235	h	ng_mL
						II	U201	Breast	21	59	5.4	176	PL	24	5.082	h	ng_mL
						II	U201	Breast	21	59	5.4	176	PL	72	3.073	h	ng_mL
						II	U201	Breast	21	59	5.4	176	PL	144	1.335	h	ng_mL
						II	U201	Breast	21	59	5.4	176	PL	168	1.141	h	ng_mL
						II	U201	Breast	21	59	5.4	176	PL	192	0.901	h	ng_mL
						II	U201	Breast	21	59	5.4	176	PL	312	0.467	h	ng_mL
						II	U201	Breast	21	59	5.4	176	PL	336	0.405	h	ng_mL
						II	U201	Breast	21	59	5.4	176	PL	360	0.352	h	ng_mL
						II	U201	Breast	21	59	5.4	176	PL	480	0.234	h	ng_mL
						II	U201	Breast	21	59	5.4	176	PL	504	0.2	h	ng_mL
						II	U201	Breast	21	57	6.4	47	PL	2	2.746	h	ng_mL
						II	U201	Breast	21	57	6.4	47	PL	4	4.694	h	ng_mL
						II	U201	Breast	21	57	6.4	47	PL	7	7.654	h	ng_mL
						II	U201	Breast	21	57	6.4	47	PL	24	6.439	h	ng_mL
						II	U201	Breast	21	57	6.4	47	PL	72	3.955	h	ng_mL
						II	U201	Breast	21	57	6.4	47	PL	168	1.423	h	ng_mL
						II	U201	Breast	21	57	6.4	47	PL	192	1.275	h	ng_mL
						II	U201	Breast	21	57	6.4	47	PL	336	0.547	h	ng_mL
						II	U201	Breast	21	57	6.4	47	PL	504	0.27	h	ng_mL
						II	U201	Breast	21	54.9	7.4	21	PL	0.5	3.705	h	ng_mL
						II	U201	Breast	21	54.9	7.4	21	PL	2	5.583	h	ng_mL
						II	U201	Breast	21	54.9	7.4	21	PL	4	7.899	h	ng_mL
						II	U201	Breast	21	54.9	7.4	21	PL	7	8.026	h	ng_mL
						II	U201	Breast	21	54.9	7.4	21	PL	24	5.766	h	ng_mL
						II	U201	Breast	21	54.9	7.4	21	PL	72	3.432	h	ng_mL
						II	U201	Breast	21	54.9	7.4	21	PL	168	1.564	h	ng_mL
						II	U201	Breast	21	54.9	7.4	21	PL	336	0.547	h	ng_mL
						II	U201	Breast	21	54.9	7.4	21	PL	504	0.279	h	ng_mL
					Japan	I	J102	Breast	21	57	6.4	51	ADC	2	135022	h	ng_mL
						I	J102	Breast	21	57	6.4	51	ADC	24	95455.8	h	ng_mL
						I	J102	Breast	21	57	6.4	51	ADC	72	58005	h	ng_mL
						I	J102	Breast	21	57	6.4	51	ADC	168	27253.9	h	ng_mL
						I	J102	Breast	21	57	6.4	51	ADC	192	26032.5	h	ng_mL
						I	J102	Breast	21	57	6.4	51	ADC	336	11500.1	h	ng_mL
						I	J102	Breast	21	57	6.4	51	ADC	360	10188.1	h	ng_mL
						I	J102	Breast	21	57	6.4	51	ADC	504	5231.93	h	ng_mL
						I	J102	Breast	21	57	6.4	51	PL	2	4.145	h	ng_mL
						I	J102	Breast	21	57	6.4	51	PL	4	7.718	h	ng_mL
						I	J102	Breast	21	57	6.4	51	PL	7	11.885	h	ng_mL
						I	J102	Breast	21	57	6.4	51	PL	24	7.079	h	ng_mL
						I	J102	Breast	21	57	6.4	51	PL	72	3.428	h	ng_mL
						I	J102	Breast	21	57	6.4	51	PL	168	1.259	h	ng_mL
						I	J102	Breast	21	57	6.4	51	PL	192	1.326	h	ng_mL
						I	J102	Breast	21	57	6.4	51	PL	336	0.531	h	ng_mL
						I	J102	Breast	21	57	6.4	51	PL	360	0.479	h	ng_mL
						I	J102	Breast	21	57	6.4	51	PL	504	0.262	h	ng_mL
						I	A103	Breast or gastric or gastro-oesophageal	21	57	6.4	12	ADC	2	135025	h	ng_mL
						I	A103	Breast or gastric or gastro-oesophageal	21	57	6.4	12	ADC	24	94028	h	ng_mL
						I	A103	Breast or gastric or gastro-oesophageal	21	57	6.4	12	ADC	72	51425.4	h	ng_mL
						I	A103	Breast or gastric or gastro-oesophageal	21	57	6.4	12	ADC	168	26846.8	h	ng_mL
						I	A103	Breast or gastric or gastro-oesophageal	21	57	6.4	12	ADC	336	9893.52	h	ng_mL
						I	A103	Breast or gastric or gastro-oesophageal	21	57	6.4	12	ADC	504	5153.78	h	ng_mL
						I	A103	Breast or gastric or gastro-oesophageal	21	57	6.4	12	PL	2	4.842	h	ng_mL
						I	A103	Breast or gastric or gastro-oesophageal	21	57	6.4	12	PL	4	7.989	h	ng_mL
						I	A103	Breast or gastric or gastro-oesophageal	21	57	6.4	12	PL	7	11.885	h	ng_mL
						I	A103	Breast or gastric or gastro-oesophageal	21	57	6.4	12	PL	24	7.079	h	ng_mL
						I	A103	Breast or gastric or gastro-oesophageal	21	57	6.4	12	PL	72	3.428	h	ng_mL
						I	A103	Breast or gastric or gastro-oesophageal	21	57	6.4	12	PL	168	1.216	h	ng_mL
						I	A103	Breast or gastric or gastro-oesophageal	21	57	6.4	12	PL	336	0.479	h	ng_mL
						I	A103	Breast or gastric or gastro-oesophageal	21	57	6.4	12	PL	504	0.262	h	ng_mL
					Japan, South Korea, and Taiwan	I	A104	Solid tumours	21	59	5.4	40	ADC	2	109373	h	ng_mL
						I	A104	Solid tumours	21	59	5.4	40	ADC	504	3990.47	h	ng_mL
						I	A104	Solid tumours	21	59	5.4	40	PL	2	4.217	h	ng_mL
						I	A104	Solid tumours	21	59	5.4	40	PL	504	0.216	h	ng_mL
4	A Study of T-DXd for the Treatment of Solid Tumors Harboring HER2 Activating Mutations (DPT01)	AstraZeneca	2024	NCT04639219	International (9 countries)	II	DPT01	Solid Tumors (advanced)	21		5.4	91	ADC	2	116.5	h	ug_mL
						II	DPT01	Solid Tumors (advanced)	21		5.4	91	ADC	6.5	115.4	h	ug_mL
						II	DPT01	Solid Tumors (advanced)	21		5.4	91	ADC	504	11.2	h	ug_mL
						II	DPT01	Solid Tumors (advanced)	21		5.4	90	PL	2	4.7	h	ng_mL
						II	DPT01	Solid Tumors (advanced)	21		5.4	90	PL	6.5	10.5	h	ng_mL
						II	DPT01	Solid Tumors (advanced)	21		5.4	90	PL	504	0.1	h	ng_mL

## Sheet: S4
Table S4. Studies and extracted data used in the exposure-response analysis for Trastuzumab deruxtecan
# (Primary for outcomes)	Title	First author	Year	Registration Number	Country of recruitment	Study Phase	Study Acronym	Cancer type	Follow-up time	mg/kg dose	Cmin_ADC_N	Cmin_ADC_Mean	Cmin_ADC_Units	Cmax_ADC_N	Cmax_ADC_Mean	Cmax_ADC_Units	AUC_ADC_N	AUC_ADC_Mean	AUC_ADC_Units	AUC_inf_ADC_N	AUC_inf_ADC_Mean	AUC_inf_ADC_Units	ORR_N	ORR_E	OS_N	OS_E	PFS_N	PFS_E	DLT_N	DLT_E	Dose_reduction_N	Dose_reduction_E	Drug_discontinuation_N	Drug_discontinuation_E	Drug_delay_N	Drug_delay_E	Comments
1 (Primary paper)	Trastuzumab Deruxtecan in Previously Treated HER2-Positive Breast Cancer.	Modi	2020	NCT03248492	Eight countries (Belgium, France, Italy, Japan, Korea, Spain, UK, USA)	II	DESTINY-Breast01 (U201)	Breast (metastatic, previously treated with T-DM1)	11.1 months (OS: 47 days after the end of treatment)	5.4													184	112	184	159	184	126			184	40	184	27	184	53	Also called U201
2	Trastuzumab Deruxtecan in HER2-Positive Metastatic Breast Cancer Patients with Brain Metastases: A DESTINY-Breast01 Subgroup Analysis.	Jerusalem	2022			II	DESTINY-Breast01	Breast (metastatic, previously treated with T-DM1)	11.1 months (OS: 47 days after the end of treatment)	6.4													48	33			48	35
3	Trastuzumab deruxtecan in previously treated patients with HER2-positive metastatic breast cancer: updated survival results from a phase II trial (DESTINY-Breast01).	Saura	2024			II	DESTINY-Breast01	Breast (metastatic, previously treated with T-DM1)	11.1 months (OS: 47 days after the end of treatment)	7.4													21	18			21	10
4	Trastuzumab Deruxtecan in HER2-Mutant Non-Small-Cell Lung Cancer.	Li	2022	NCT03505710	France, Japan, the Netherlands, Spain, and the USA	II	DESTINY-Lung01 (cohort 2)	NSCLC (unresectable/metastatic, relapsed/refractory to standard treatment or no standard treatment available)	13.1 months	6.4													91	50	91	44	91	35			91	31	91	23	91	29	HER2-mutant cohort
5	Trastuzumab deruxtecan in patients with metastatic non-small-cell lung cancer (DESTINY-Lung01): primary results of the HER2-overexpressing cohorts from a single-arm, phase 2 trial.	Smit	2024	NCT03505710	France, Japan, the Netherlands, Spain, and the USA	II	DESTINY-Lung01 (cohort 1)	NSCLC (unresectable/metastatic, relapsed/refractory to standard treatment or no standard treatment available)	12 months	6.4													49	13	49	10	49	18			49	17	49	8	49	17	HER2-overexpressing cohorts
						II	DESTINY-Lung01 (cohort 1A)	NSCLC (unresectable/metastatic, relapsed/refractory to standard treatment or no standard treatment available)	10.6 months	5.4													41	14	41	18	41	12			41	7	41	3	41	4
6 (Primary study)	Trastuzumab deruxtecan (DS-8201) in patients with HER2-expressing metastatic colorectal cancer (DESTINY-CRC01): a multicentre, open-label, phase 2 trial.	Siena	2021	NCT03384940	Italy, Japan, Spain, UK, USA	II	DESTINY-CRC01 (cohort A)	Colorectal (metastatic, progressed on ≥ 2 prior regimens )	27.1 weeks	6.4				53	135; 32.7	ug_mL	51	610; 198	ugd_mL	49	655; 228	ugd_mL	53	24	53	39	53	30			53	10	53	4	53	19	PK and safety (larger sample size) data from Yoshino 2023
7	Final results of DESTINY-CRC01 investigating trastuzumab deruxtecan in patients with HER2-expressing metastatic colorectal cancer.	Yoshino	2023	NCT03384940	Italy, Japan, Spain, UK, USA	II	DESTINY-CRC01 (cohort B)	Colorectal (metastatic, progressed on ≥ 2 prior regimens )	1.3 months	6.4				15	123; 29.5	ug_mL	13	571; 208	ugd_mL	13	610; 234	ugd_mL	7	0	7	6	7	3			15	0	15	2	15	1
						II	DESTINY-CRC01 (cohort C)	Colorectal (metastatic, progressed on ≥ 2 prior regimens )	1.4 months	6.4				18	122; 41.5	ug_mL	16	577; 219	ugd_mL	15	610; 251	ugd_mL	18	0	18	14	18	4			18	4	18	1	18	3
8	Trastuzumab deruxtecan versus treatment of physician's choice in patients with HER2-positive metastatic breast cancer (DESTINY-Breast02): a randomised, open-label, multicentre, phase 3 trial.	Andre	2023	NCT03523585	International (n North America, Europe, Asia, Australia, Brazil, Israel, and Türkiye)	III	DESTINY-Breast02	Breast (metastatic, previously treated with T-DM1)	21.5 months	5.4													406	283	406	263	406	206			404	95	404	58	404	132
9 (Primary paper)	Trastuzumab Deruxtecan versus Trastuzumab Emtansine for Breast Cancer.	Cortes	2022	NCT03529110	International (15 countries in North America, Asia, Europe, Australia, and South America)	III	DESTINY-Breast03	Breast (metastatic, previously treated with trastuzumab-based therapy)	12 months	5.4													261	208	261	228	261	174			257	55	257	33	257	91
10	Patient-reported outcomes and hospitalization data in patients with HER2-positive metastatic breast cancer receiving trastuzumab deruxtecan or trastuzumab emtansine in the phase III DESTINY-Breast03 study.	Curigliano	2023
11	Trastuzumab deruxtecan versus trastuzumab emtansine in patients with HER2-positive metastatic breast cancer: updated results from DESTINY-Breast03, a randomised, open-label, phase 3 trial.	Hurvitz	2023
12 (Abstract)	Trastuzumab deruxtecan (T-DXd) in patients (pts) with HER2-overexpressing/amplified (HER2+) metastatic colorectal cancer (mCRC): Primary results from the multicenter, randomized, phase 2 DESTINY-CRC02 study.	Raghav	2023	NCT04744831		II	DESTINY-CRC02	Colorectal (metastatic, had received prior standard therapy unless contraindicated)	8.9 months	5.4													82	31
						II	DESTINY-CRC02	Colorectal (metastatic, had received prior standard therapy unless contraindicated)	10.3 months	6.4													40	11
13 (Primary study)	Trastuzumab Deruxtecan in Previously Treated HER2-Positive Gastric Cancer.	Shitara	2020	NCT03329690	Japan and Korea	II	DESTINY-Gastric01	Gastric or gastroesophageal junction (GEJ) adenocarcinoma (advanced, progressed on ≥ 2 prior lines)	5.6 months (PFS), 12.5 months (OS)	6.4													125	51	125	63	125	52			125	38	125	12	125	64
14	Trastuzumab Deruxtecan in Anti-Human Epidermal Growth Factor Receptor 2 Treatment-Naive Patients With Human Epidermal Growth Factor Receptor 2-Low Gastric or Gastroesophageal Junction Adenocarcinoma: Exploratory Cohort Results in a Phase II Trial.	Yamaguchi	2023																																		Likely subgroup analysis of Shitara 2020
15	Efficacy and Safety of Trastuzumab Deruxtecan in Patients With HER2-Expressing Solid Tumors: Primary Results From the DESTINY-PanTumor02 Phase II Trial.	Meric-Bernstam	2024	NCT04482309	15 countries	II	DESTINY-PanTumor02 (endometrial)	Endometrial	12.75 months	5.4													40	23							40	13	40	3
						II	DESTINY-PanTumor02 (cervical)	Cervical	12.75 months	5.4													40	15							40	13	40	3
						II	DESTINY-PanTumor02 (ovarian)	Ovarian	12.75 months	5.4													40	17							40	18	40	1
						II	DESTINY-PanTumor02 (bladder)	Bladder	12.75 months	5.4													41	17							41	15	41	4
						II	DESTINY-PanTumor02 (other)	Other	12.75 months	5.4													40	14							40	13	40	6
						II	DESTINY-PanTumor02 (biliary tract)	Biliary tract	12.75 months	5.4													41	11							41	13	41	5
						II	DESTINY-PanTumor02 (pancreatic)	Pancreatic	12.75 months	5.4													25	3							25	0	25	1
16	Trastuzumab deruxtecan in metastatic breast cancer with variable HER2 expression: the phase 2 DAISY trial.	Mosele	2023	NCT04132960	France	II	DAISY	Breast (metastatic, previously treated)	15.6 (OS: 14.1) months	5.4													177	86									179	13
						II	DAISY (cohort 1)	Breast (metastatic, previously treated)	15.6 (OS: 14.1) months	5.4													68	48
						II	DAISY (cohort 2)	Breast (metastatic, previously treated)	15.6 (OS: 14.1) months	5.4													72	27
						II	DAISY (cohort 3)	Breast (metastatic, previously treated)	15.6 (OS: 14.1) months	5.4													37	11
17	Trastuzumab deruxtecan in HER2-positive breast cancer with brain metastases: a single-arm, phase 2 trial.	Bartsch	2022	NCT04752059	Austria	II	TUXEDO-1	Breast (with brain metastases, previously treated)	12 months	5.4													15	11	15	12					15	9
18	Safety, pharmacokinetics, and antitumour activity of trastuzumab deruxtecan (DS-8201), a HER2-targeting antibody-drug conjugate, in patients with advanced breast and gastric or gastro-oesophageal tumours: a phase 1 dose-escalation study.	Doi	2017	NCT02564900	Japan	I	J101 (part 1)	Breast or gastric or gastro-oesophageal (refractory to standard therapy)	6.7 months	0.8	3	0·000; 0·00	ug_mL	3	22·9; 3·8	ug_mL	3	51·7; 13·1	ugd_mL	3	55·0; 11·9	ugd_mL	3	0	3	3			3	0	3	0	3	0			Has PK but Yin 2021 preferred as it is more comprehensive (more patients and payload for all dose levels)
						I	J101 (part 1)	Breast or gastric or gastro-oesophageal (refractory to standard therapy)	6.7 months	1.6	3	0·289; 0·50	ug_mL	3	36·2; 5·0	ug_mL	3	116; 58·7	ugd_mL	3	121; 58·9	ugd_mL	3	1	3	3			3	0	3	0	3	0
						I	J101 (part 1)	Breast or gastric or gastro-oesophageal (refractory to standard therapy)	6.7 months	3.2	3	1·81; 1·62	ug_mL	3	78·2; 16·1	ug_mL	3	325; 142	ugd_mL	3	340; 150	ugd_mL	3	0	3	3			3	0	3	0	3	0
						I	J101 (part 1)	Breast or gastric or gastro-oesophageal (refractory to standard therapy)	6.7 months	5.4	6	5·09; 2·19	ug_mL	6	127; 17·2	ug_mL	6	544; 165	ugd_mL	6	590; 186	ugd_mL	5	4	6	6			6	0	6	3	6	0
						I	J101 (part 1)	Breast or gastric or gastro-oesophageal (refractory to standard therapy)	6.7 months	6.4	6	11·4; 4·46	ug_mL	6	181; 33·1	ug_mL	6	901; 155	ugd_mL	6	1030; 209	ugd_mL	6	4	6	6			6	0	6	4	6	1
						I	J101 (part 1)	Breast or gastric or gastro-oesophageal (refractory to standard therapy)	6.7 months	8	3	10·7; 3·71	ug_mL	3	216; 52·0	ug_mL	3	914; 235	ugd_mL	3	1020; 279	ugd_mL	3	1	3	3			3	0	3	2	3	1
19	Trastuzumab deruxtecan (DS-8201a) in patients with advanced HER2-positive gastric cancer: a dose-expansion, phase 1 study.	Shitara	2019	NCT02564900	Japan and USA	I	J101 (mostly part 2b)	Gastric or gastro-oesophageal junction (advanced, previously treated with T-DM1)	5.5 months	5.4													19	6							19	2	19	0	19	4	3 from part 1 (dose escalation; 5·4 mg/kg and 6·4 mg/kg cohorts only) 41 from part 2b (dose expansion); very low risk or overlap
						I	J101 (mostly part 2b)	Gastric or gastro-oesophageal junction (advanced, previously treated with T-DM1)	5.5 months	6.4													25	13							25	5	25	5	25	7
20	Trastuzumab deruxtecan (DS-8201a) in patients with advanced HER2-positive breast cancer previously treated with trastuzumab emtansine: a dose-expansion, phase 1 study.	Tamura	2019	NCT02564900	Japan and USA	I	J101 (mostly part 2a)	Breast (advanced, previously treated with T-DM1)	8.9 months	5.4													46	26			48	36			49	3	49	2	49	9	7 from part 1 (dose escalation; 5·4 mg/kg and 6·4 mg/kg cohorts only), 103 from part 2a (dose expansion), 8 from part 2e (dose expansion); very low risk or overlap
						I	J101 (mostly part 2a)	Breast (advanced, previously treated with T-DM1)	10.2 months	6.4													65	40			66	45			66	15	66	11	66	16
21	Targeting HER2 with Trastuzumab Deruxtecan: A Dose-Expansion, Phase I Study in Multiple Advanced Solid Tumors.	Tsurutani	2020	NCT02564900	Japan and USA	I	J101 (part 2d, cohort 1)	Solid tumours (non-breast/non-gastric, HER2 -mutant, advanced)	7.8 months	6.4													60	17			60	22			59	14	59	5	59	22
						I	J101 (part 2d, cohort 2)	Colorectal cancer	3.1 months	6.4													20	1			20	3
						I	J101 (part 2d, cohort 3)	NSCLC	11 months	6.4													18	10			18	9
						I	J101 (part 2d, cohort 4)	Other	9.5 months	6.4													22	6
22	Antitumor Activity and Safety of Trastuzumab Deruxtecan in Patients With HER2-Low-Expressing Advanced Breast Cancer: Results From a Phase Ib Study.	Modi	2020	NCT02564900	Japan and USA	I	J101 (parts 2c and 2e)	Breast (advanced, previously treated with T-DM1)	6.1 months (median treatment duration)	5.4													21	7							21	2	21	0	21	7
						I	J101 (parts 2c and 2e)	Breast (advanced, previously treated with T-DM1)		6.4													33	13							33	9	33	11	33	11
23	Pharmacokinetics, Safety, and Efficacy of Trastuzumab Deruxtecan with Concomitant Ritonavir or Itraconazole in Patients with HER2-Expressing Advanced Solid Tumors.	Takahashi	2021	NCT03383692	Japan, South Korea, and Taiwan	I	A104 (Cohort 1)	Solid tumours (metastatic)	289 days	5.4													17	8							17	3	17	3	17	6	Administered with ritonavir/itraconazole but these were not directed to the cancers
				NCT03383692	Japan, South Korea, and Taiwan	I	A104 (Cohort 2)	Solid tumours (metastatic)	289 days	5.4													19	11							23	5	23	4	23	8
24	Trastuzumab Deruxtecan in Previously Treated HER2-Low Advanced Breast Cancer	Modi	2022	NCT03734029	International (19 countries in Europe, Asia and North America)	III	DESTINY-Breast04	Breast (metastatic, previously treated)	23.4 months (median OS)	5.4													373	195	373	224	373	130			371	77	371	56	371	106	OS and PFS from Naraya 2023
25	US Food and Drug Administration Approval Summary: Fam-Trastuzumab Deruxtecan-nxki for Human Epidermal Growth Factor Receptor 2-Low Unresectable or Metastatic Breast Cancer.	Narayan	2023				DESTINY-Breast04
26	Trastuzumab Deruxtecan in Patients With HER2-Mutant Metastatic Non-Small-Cell Lung Cancer: Primary Results From the Randomized, Phase II DESTINY-Lung02 Trial.	Goto	2023	NCT04644237	International (10 countries in North America, Asia, Europe, and Australia)	II	DESTINY-Lung02	NSCLC (metastatic, previously-treated)	11.5 months	5.4													102	50	102	68	102	46			101	17	101	14	101	27	OS and PFS are estimated for 12 months
						II	DESTINY-Lung02	NSCLC (metastatic, previously-treated)	11.8 months	6.4													50	28	50	36	50	26			50	16	50	10	50	24
27	Trastuzumab deruxtecan in patients in the USA and Europe with HER2-positive advanced gastric or gastroesophageal junction cancer with disease progression on or after a trastuzumab-containing regimen (DESTINY-Gastric02): primary and updated analyses from a single-arm, phase 2 study.	Van Cutsem	2023	NCT04014075	Belgium, Spain, Italy, UK	II	DESTINY-Gastric02	Gastric or gastro-oesophageal junction (advanced, previously-treated)	5.9 months	6.4													79	30	79	53	79	35			79	14	79	7	79	7	Primary results prioritized
28	Trastuzumab Deruxtecan for Human Epidermal Growth Factor Receptor 2-Expressing Advanced or Recurrent Uterine Carcinosarcoma (NCCH1615): The STATICE Trial.	Nishikawa	2023	UMIN000029506	Japan	II	STATICE	Uterine carcinosarcoma (previously-treated)	13.5 months	5.4													18	11	18	12					19	0	19	4	19	5
						II	STATICE	Uterine carcinosarcoma (previously-treated)	13.5 months	6.4													14	8	14	4					14	3	14	7	14	4
29	Effect of Trastuzumab Deruxtecan on QT/QTc Interval and Pharmacokinetics in HER2-Positive or HER2-Low Metastatic/Unresectable Breast Cancer.	Shimomura	2023	NCT03366428	Japan	I	J102	Breast (metastatic, heavily pretreated)	7 months (median treatment duration)	6.4	51	6.03; 2.96	ug_mL	51	179; 112	ug_mL	51	677; 143	ugd_mL	51	731; 169	ugd_mL	51	22							51	7	51	14	51	35
30	Trastuzumab deruxtecan in patients with central nervous system involvement from HER2-positive breast cancer: The DEBBRAH trial.	Perez-Garcia	2023	NCT04420598	Spain and Portugal	II	DEBBRAH	Breast cancer (Cohort 1, non-progressing after local therapy)	8.5 months	5.4													5	4			8	5			8	2	8	0	8	3
						II	DEBBRAH	Breast cancer (Cohort 2, asymptomatic untreated)	1.8 months	5.4													4	2							4	0	4	1	4	0
						II	DEBBRAH	Breast cancer (Cohort 3, progressing after local therapy)	8.8 months	5.4													9	6							9	1	9	3	9	4
31	Trastuzumab deruxtecan in patients with locally advanced or metastatic HER2-positive gastric cancer: a multicenter, open-label, expanded-access study.	Shitara	2024	(DS8201-C-J4001; JapicCTI-205234; jRCT2080225138	Japan	III	J4001	Gastric or gastroesophageal junction adenocarcinoma (locally advanced or metastatic, previously-treated)	2.7 months (treatment duration)	6.4															64	58					64	5	64	3	64	4	These study sites were also part of the DG-01 (DESTINY-Gastric01) trial
32	DS-8201a in Patients With Cancer That Tests Positive for Human Epidermal Growth Factor Receptor 2 (HER2) Protein	Daiichi Sankyo	2022	NCT03368196	Taiwan	I	NCT03368196	Adenocarcinoma, Gastric, Breast	5 months	6.4				12	157; 19.1	ug_mL	12	631; 173	ugd_mL				11	4	12	12					12	2	12	0	12	5	ClinicalTrials.gov record
33	A Study of T-DXd for the Treatment of Solid Tumors Harboring HER2 Activating Mutations (DPT01)	AstraZeneca	2024	NCT04639219	International (9 countries)	II	DPT01	Solid Tumors (advanced)	24 months (12 months for PFS)	5.4													102	30	102	44											ClinicalTrials.gov record

## Sheet: S5
Table S5. Pharmacokinetic Parameter Estimates for Trastuzumab-Emtansine Models: With and Without Between-Treatment Arm Variability
	Mean estimate (RSE)
	BTAV under BSV	BTAV added separately
Clearance (L/day)	0.809 (7.3%)	0.768 (10.5%)
Central volume of distribution (L)	3.283 (4.8%)	3.2 (5.99%)
Peripheral volume of distribution (L)	0.748 (8.3%)	0.7 (8.51%)
Intercompartment clearance (L/day)	1.120 (26.3%)	1.032 (25.5%)
BSV Clearance	0.334 (15.5%)	0.059 (1740%)
BSV Central volume of distribution	0.221 (14.8%)	0.077 (328%)
BSV Clearance ~ BSV Central volume of distribution	0.825 (10.1%)	-0.29 (7800%)
BTAV Clearance		0.33 (52.5%)
BTAV Central volume of distribution		0.19 (37.6%)
BTAV Clearance ~ BTAV Central volume of distribution		0.85 (21.7%)
Weighteda proportional error (%)	0.430 (9.1%)	0.3 (16.7%)
Constant error (ng/mL)	2633.766 (6.1%)	2628.83 (6.48%)
aProportional error was weighted by square-root of the sample size. Abbreviations: BTAV = between treatment arm variability, BSV = between study variability, L = litre, RSE = relative standard error.

## Sheet: S6
Table S6. Pharmacokinetic Parameter Estimates of the Structural Models with only Dose-findinga studies included
	Mean estimate (RSE)
	Primary results (all studies)		Only dose finding studies
	Trastuzumab-emtansine (N = 25)	Trastuzumab-deruxtecan (N = 13)	Trastuzumab-emtansine (N = 14)	Trastuzumab-deruxtecan (N = 6)
Clearance (L/day)	0.809 (7.3%)	0.585 (3.7%)	0.810 (11.2%)	0.594 (7.5%)
Central volume of distribution (L)	3.283 (4.8%)	2.785 (1.5%)	2.998 (8.1%)	2.733 (6.7%)
Peripheral volume of distribution (L)	0.748 (8.3%)	1.243 (9.2%)	0.681 (9.3%)	1.263 (8.5%)
Intercompartment clearance (L/day)	1.120 (26.3%)	0.652 (9.7%)	1.522 (24.6%)	100 (13.7%)
BSV Clearance	0.334 (15.5%)	0.084 (48.3%)	0.373 (22.8%)	0.041 (122.5%)
BSV Central volume of distribution	0.221 (14.8%)	0.038 (38.8%)	0.266 (20.3%)	0.047 (76.3%)
BSV Clearance ~ BSV Central volume of distribution	0.825 (10.1%)	0.915 (36.8%)	0.822 (16.5%)	0.847 (74.3%)
Weightedb proportional error (%)	0.430 (9.1%)	0.338 (13.4%)	0.331 (18.3%)	0.381 (55.5%)
Constant error (ng/mL)	2633.766 (6.1%)	3043.004 (8.2%)	2689.730 (7.0%)	2402.956 (13.8%)
aDose-finding studies defined as Phase 1 studies that reported at least two dose levels.
bProportional error was weighted by square-root of the sample size. Abbreviations: BTAV = between treatment arm variability, BSV = between study variability, L = litre, N= analysis units, RSE = relative standard error.
